# Supplementary material for: The Lung Microbiome in Young Children with Cystic Fibrosis: A Prospective Cohort Study
Source: Microorganisms. 2021 Feb 26;9(3):492. doi: 10.3390/microorganisms9030492 (PMC7996874; doi:10.3390/microorganisms9030492)
Supplement: Supplementary file 1 [file microorganisms-09-00492-s001.zip]

Archive with 10 entries (8 files):
- microorganisms-1099512-s/
- microorganisms-1099512-s/Supplementary data/
- microorganisms-1099512-s/Supplementary data/Figure S1.jpg
- microorganisms-1099512-s/Supplementary data/Figure S2.png
- microorganisms-1099512-s/Supplementary data/Figure S3 .jpg
- microorganisms-1099512-s/Supplementary data/Supplementary file F1.xlsx
- microorganisms-1099512-s/Supplementary data/Supplementary file F2.xlsx
- microorganisms-1099512-s/Supplementary data/Table S1.jpg
- microorganisms-1099512-s/Supplementary data/Table S2.pdf
- microorganisms-1099512-s/Supplementary data/Table S3.pdf
