# Supplementary material for: The Lung Microbiome in Young Children with Cystic Fibrosis: A Prospective Cohort Study
Source: Microorganisms. 2021 Feb 26;9(3):492. doi: 10.3390/microorganisms9030492 (PMC7996874; doi:10.3390/microorganisms9030492)
Supplement: Supplementary file 1 [file microorganisms-09-00492-s001.zip › microorganisms-1099512-s/Supplementary data/Supplementary file F1.xlsx]

## Sheet: table_tax_L6
Total number of seqeunce reads	2702	2321	4137	4110	14175	3417	8357		5602.71
#OTU ID	CW1.S6	CW2.S7	G110-203.S1	G110-390.S2	G110-391.S3	G113-131.S4	G1202-02.S5
D_0__Bacteria;D_1__Proteobacteria;D_2__Gammaproteobacteria;D_3__Pseudomonadales;D_4__Pseudomonadaceae;D_5__Pseudomonas	0.498063	0.469836	0.254556	0.131138	0.181395	0.315025	0.129325
D_0__Bacteria;D_1__Firmicutes;D_2__Bacilli;D_3__Lactobacillales;D_4__Lactobacillaceae;D_5__Lactobacillus	0.116229	0.0449898	0	0	0.0348837	0.0871722	0.0421317
D_0__Bacteria;D_1__Proteobacteria;D_2__Gammaproteobacteria;D_3__Enterobacteriales;D_4__Enterobacteriaceae;D_5__Serratia	0.102023	0.147751	0.029328	0.0682635	0.0128308	0.0953225	0.069894
D_0__Bacteria;D_1__Proteobacteria;D_2__Gammaproteobacteria;D_3__Enterobacteriales;D_4__Enterobacteriaceae;D_5__Escherichia-Shigella	0.0981489	0.0214724	0.000569476	0.0344311	0.00096231	0.00318923	0.000697545
D_0__Bacteria;D_1__Proteobacteria;D_2__Gammaproteobacteria;D_3__Pseudomonadales;D_4__Moraxellaceae;D_5__Enhydrobacter	0.0434783	0.0204499	0.00939636	0.00179641	0.00585405	0.100283	0
D_0__Bacteria;D_1__Firmicutes;D_2__Clostridia;D_3__Clostridiales;D_4__Lachnospiraceae;D_5__Blautia	0.0335773	0	0	0	0.00176423	0	0
D_0__Bacteria;D_1__Firmicutes;D_2__Bacilli;D_3__Lactobacillales;D_4__Carnobacteriaceae;D_5__Carnobacterium	0.0292725	0	0.000284738	0.0437126	0.0300722	0	0
D_0__Bacteria;D_1__Proteobacteria;D_2__Betaproteobacteria;D_3__Burkholderiales;D_4__Comamonadaceae;Other	0.0249677	0	0	0	0	0	0
D_0__Bacteria;D_1__Proteobacteria;D_2__Betaproteobacteria;D_3__Burkholderiales;D_4__Comamonadaceae;D_5__Pelomonas	0.0159277	0.00664622	0.0133827	0.00419162	0.0193264	0.00106308	0.000139509
D_0__Bacteria;D_1__Actinobacteria;D_2__Actinobacteria;D_3__Propionibacteriales;D_4__Propionibacteriaceae;D_5__Propionibacterium	0.0133448	0	0.0270501	0.0275449	0.0595028	0	0.0237165
D_0__Bacteria;D_1__Bacteroidetes;D_2__Flavobacteriia;D_3__Flavobacteriales;D_4__Flavobacteriaceae;D_5__Cloacibacterium	0.0129143	0.000511247	0.0247722	0.00389222	0.0110666	0.0892984	0
D_0__Bacteria;D_1__Actinobacteria;D_2__Actinobacteria;D_3__Corynebacteriales;D_4__Corynebacteriaceae;D_5__Corynebacterium 1	0.0111924	0	0	0.0257485	0.0712911	0.000354359	0.0251116
D_0__Bacteria;D_1__Proteobacteria;D_2__Alphaproteobacteria;D_3__Sphingomonadales;D_4__Sphingomonadaceae;D_5__Novosphingobium	0.000430478	0.000511247	0	0	0.0204491	0	0.0147879
D_0__Bacteria;D_1__Proteobacteria;D_2__Gammaproteobacteria;D_3__Pseudomonadales;D_4__Moraxellaceae;D_5__Acinetobacter	0.000430478	0	0.00341686	0.00239521	0.0162791	0.00673281	0.402762
D_0__Bacteria;D_1__Bacteroidetes;D_2__Cytophagia;D_3__Cytophagales;D_4__Cytophagaceae;D_5__Flectobacillus	0	0.0731084	0.0128132	0	0.0194868	0	0
D_0__Bacteria;D_1__Firmicutes;D_2__Bacilli;D_3__Lactobacillales;D_4__Enterococcaceae;D_5__Enterococcus	0	0.0541922	0	0.0155689	0	0	0.000697545
D_0__Bacteria;D_1__Bacteroidetes;D_2__Bacteroidia;D_3__Bacteroidales;D_4__Prevotellaceae;D_5__Prevotella 7	0	0.0316973	0	0	0	0.000354359	0
D_0__Bacteria;D_1__Firmicutes;D_2__Bacilli;D_3__Bacillales;D_4__Bacillaceae;D_5__Bacillus	0	0.0291411	0	0	0.00866079	0	0.0343192
D_0__Bacteria;D_1__Proteobacteria;D_2__Deltaproteobacteria;D_3__Myxococcales;D_4__Polyangiaceae;D_5__Sorangium	0	0.0270961	0	0	0	0	0
D_0__Bacteria;D_1__Proteobacteria;D_2__Betaproteobacteria;D_3__Burkholderiales;D_4__Oxalobacteraceae;D_5__Herbaspirillum	0	0.0245399	0	0	0	0.0170092	0
D_0__Bacteria;D_1__Firmicutes;D_2__Bacilli;D_3__Bacillales;D_4__Listeriaceae;D_5__Listeria	0	0.0199387	0.0335991	0.0125749	0.0114675	0.0145287	0.0136719
D_0__Bacteria;D_1__Proteobacteria;D_2__Betaproteobacteria;D_3__Burkholderiales;D_4__Comamonadaceae;D_5__Comamonas	0	0.0143149	0.00284738	0	0	0	0
D_0__Bacteria;D_1__Firmicutes;D_2__Clostridia;D_3__Clostridiales;D_4__Lachnospiraceae;D_5__uncultured	0	0.0117587	0	0	0	0	0
D_0__Bacteria;D_1__Proteobacteria;D_2__Betaproteobacteria;D_3__Burkholderiales;D_4__Comamonadaceae;D_5__Tepidimonas	0	0.000511247	0.2332	0.16497	0.125581	0.0666194	0.046596
D_0__Bacteria;D_1__Proteobacteria;D_2__Betaproteobacteria;D_3__Burkholderiales;D_4__Comamonadaceae;D_5__Hydrogenophaga	0	0.000511247	0.00740319	0.00838323	0	0	0
D_0__Bacteria;D_1__Firmicutes;D_2__Clostridia;D_3__Clostridiales;D_4__Ruminococcaceae;D_5__Ruminococcaceae NK4A214 group	0	0.000511247	0.000854214	0.000299401	0	0	0
D_0__Bacteria;D_1__Firmicutes;D_2__Clostridia;D_3__Clostridiales;D_4__Ruminococcaceae;D_5__Ruminococcaceae UCG-005	0	0.000511247	0	0.000598802	0.000160385	0.00106308	0
D_0__Bacteria;D_1__Proteobacteria;D_2__Alphaproteobacteria;D_3__Sphingomonadales;D_4__Sphingomonadaceae;D_5__Sphingomonas	0	0	0.136959	0.216168	0.0567763	0	0.0337612
D_0__Bacteria;D_1__Saccharibacteria;D_2__uncultured bacterium;D_3__;D_4__;D_5__	0	0	0.0378702	0.00568862	0.0206095	0	0.00878906
D_0__Bacteria;D_1__Firmicutes;D_2__Clostridia;D_3__Clostridiales;D_4__Ruminococcaceae;D_5__uncultured	0	0	0.0167995	0	0	0	0
D_0__Bacteria;D_1__Firmicutes;D_2__Erysipelotrichia;D_3__Erysipelotrichales;D_4__Erysipelotrichaceae;D_5__Solobacterium	0	0	0.0139522	0	0	0	0
D_0__Bacteria;D_1__Cyanobacteria;D_2__Chloroplast;Other;Other;Other	0	0	0.0128132	0.00269461	0.0063352	0	0.000976562
D_0__Bacteria;D_1__Parcubacteria;D_2__Candidatus Nomurabacteria;Other;Other;Other	0	0	0.0128132	0	0.0105052	0	0
D_0__Bacteria;D_1__Actinobacteria;D_2__Actinobacteria;D_3__Micrococcales;D_4__Micrococcaceae;D_5__Micrococcus	0	0	0.0116743	0.0721557	0.0138733	0	0.0015346
D_0__Bacteria;D_1__Parcubacteria;Other;Other;Other;Other	0	0	0.0116743	0.00838323	0	0	0
D_0__Bacteria;D_1__Parcubacteria;D_2__Candidatus Adlerbacteria;D_3__uncultured bacterium;D_4__;D_5__	0	0	0.0116743	0.00329341	0.0102646	0	0.00585938
D_0__Bacteria;D_1__Firmicutes;D_2__Clostridia;D_3__Clostridiales;D_4__Family XI;D_5__Peptoniphilus	0	0	0.0116743	0	0	0	0
D_0__Bacteria;D_1__Parcubacteria;D_2__Candidatus Nomurabacteria;D_3__uncultured bacterium;D_4__;D_5__	0	0	0.0113895	0	0	0	0
D_0__Bacteria;D_1__Proteobacteria;D_2__Alphaproteobacteria;D_3__Rhizobiales;D_4__Rhizobiaceae;D_5__Rhizobium	0	0	0.00968109	0	0	0	0
D_0__Bacteria;D_1__Bacteroidetes;D_2__Bacteroidia;D_3__Bacteroidales;D_4__Bacteroidaceae;D_5__Bacteroides	0	0	0.00939636	0	0	0	0
D_0__Bacteria;D_1__Proteobacteria;D_2__Alphaproteobacteria;D_3__Rhizobiales;Other;Other	0	0	0.00882688	0	0	0	0
D_0__Bacteria;D_1__Actinobacteria;D_2__Actinobacteria;D_3__Micrococcales;D_4__Microbacteriaceae;D_5__Microbacterium	0	0	0.0059795	0	0.000481155	0	0
D_0__Bacteria;D_1__Bacteroidetes;D_2__Flavobacteriia;D_3__Flavobacteriales;D_4__Flavobacteriaceae;D_5__Capnocytophaga	0	0	0.00398633	0	0	0	0
D_0__Bacteria;D_1__Deinococcus-Thermus;D_2__Deinococci;D_3__Thermales;D_4__Thermaceae;D_5__Thermus	0	0	0.00341686	0.0122754	0.0100241	0	0
D_0__Bacteria;D_1__Bacteroidetes;D_2__Sphingobacteriia;D_3__Sphingobacteriales;D_4__Chitinophagaceae;D_5__Ferruginibacter	0	0	0.00341686	0	0	0	0
D_0__Bacteria;D_1__Bacteroidetes;D_2__Sphingobacteriia;D_3__Sphingobacteriales;D_4__Chitinophagaceae;D_5__uncultured	0	0	0.00256264	0	0	0	0
D_0__Bacteria;D_1__Parcubacteria;D_2__uncultured bacterium;D_3__;D_4__;D_5__	0	0	0.00142369	0.00359281	0.00128308	0	0.0047433
D_0__Bacteria;D_1__Firmicutes;D_2__Bacilli;D_3__Bacillales;D_4__Staphylococcaceae;D_5__Staphylococcus	0	0	0.00113895	0.0155689	0.0291099	0.0170092	0.0251116
D_0__Bacteria;D_1__Proteobacteria;D_2__Gammaproteobacteria;D_3__Xanthomonadales;D_4__Xanthomonadaceae;Other	0	0	0	0.0116766	0	0	0
D_0__Bacteria;D_1__Chlamydiae;D_2__Chlamydiae;D_3__Chlamydiales;D_4__Simkaniaceae;D_5__uncultured	0	0	0	0.0113772	0	0	0
D_0__Bacteria;D_1__Actinobacteria;D_2__Actinobacteria;D_3__Kineosporiales;D_4__Kineosporiaceae;D_5__Kineosporia	0	0	0	0.010479	0	0	0
D_0__Bacteria;D_1__Proteobacteria;D_2__Betaproteobacteria;D_3__Burkholderiales;D_4__Comamonadaceae;D_5__Curvibacter	0	0	0	0.00868263	0	0	0.00139509
D_0__Bacteria;D_1__Omnitrophica;D_2__uncultured bacterium;D_3__;D_4__;D_5__	0	0	0	0.00718563	0	0	0
D_0__Bacteria;D_1__Parcubacteria;D_2__Candidatus Azambacteria;Other;Other;Other	0	0	0	0.00688623	0.0052927	0	0
D_0__Bacteria;D_1__Proteobacteria;D_2__Gammaproteobacteria;D_3__Legionellales;D_4__Legionellaceae;D_5__Legionella	0	0	0	0.00628743	0.00753809	0	0
D_0__Bacteria;D_1__Actinobacteria;D_2__Actinobacteria;D_3__Corynebacteriales;D_4__Nocardiaceae;D_5__Rhodococcus	0	0	0	0.00538922	0.00577386	0	0
D_0__Bacteria;D_1__Firmicutes;D_2__Clostridia;D_3__Clostridiales;D_4__Lachnospiraceae;D_5__Acetitomaculum	0	0	0	0.00449102	0	0	0
D_0__Bacteria;D_1__Proteobacteria;D_2__Gammaproteobacteria;D_3__Xanthomonadales;D_4__Xanthomonadaceae;D_5__Lysobacter	0	0	0	0.00419162	0	0	0
D_0__Bacteria;D_1__Actinobacteria;D_2__Actinobacteria;D_3__Micrococcales;D_4__Micrococcaceae;D_5__Kocuria	0	0	0	0.00359281	0	0	0
D_0__Bacteria;D_1__Parcubacteria;D_2__Candidatus Azambacteria;D_3__uncultured bacterium;D_4__;D_5__	0	0	0	0.00299401	0	0	0
D_0__Bacteria;D_1__Proteobacteria;D_2__Betaproteobacteria;D_3__Burkholderiales;D_4__Oxalobacteraceae;D_5__Massilia	0	0	0	0.00269461	0.00585405	0	0
D_0__Bacteria;D_1__Firmicutes;D_2__Clostridia;D_3__Clostridiales;D_4__Clostridiaceae 1;D_5__Clostridium sensu stricto 1	0	0	0	0.000598802	0.00360866	0	0
D_0__Bacteria;D_1__Firmicutes;D_2__Negativicutes;D_3__Selenomonadales;D_4__Veillonellaceae;D_5__Veillonella	0	0	0	0.000299401	0.00625501	0	0
D_0__Bacteria;D_1__Firmicutes;D_2__Bacilli;D_3__Lactobacillales;D_4__Streptococcaceae;D_5__Streptococcus	0	0	0	0	0.0213312	0	0.00558036
D_0__Bacteria;D_1__Firmicutes;D_2__Clostridia;D_3__Clostridiales;D_4__Family XI;D_5__Finegoldia	0	0	0	0	0.014996	0	0
D_0__Bacteria;D_1__Bacteroidetes;D_2__Bacteroidia;D_3__Bacteroidales;D_4__Porphyromonadaceae;D_5__Porphyromonas	0	0	0	0	0.0138733	0	0
D_0__Bacteria;D_1__Actinobacteria;D_2__Actinobacteria;D_3__Bifidobacteriales;D_4__Bifidobacteriaceae;D_5__Bifidobacterium	0	0	0	0	0.0109062	0	0
D_0__Bacteria;D_1__Parcubacteria;D_2__Candidatus Campbellbacteria;D_3__uncultured bacterium;D_4__;D_5__	0	0	0	0	0.010425	0	0
D_0__Bacteria;D_1__Proteobacteria;D_2__Betaproteobacteria;D_3__Neisseriales;D_4__Neisseriaceae;D_5__uncultured	0	0	0	0	0.00922213	0	0.00725446
D_0__Bacteria;D_1__Firmicutes;D_2__Bacilli;D_3__Lactobacillales;D_4__Carnobacteriaceae;D_5__Granulicatella	0	0	0	0	0.00906175	0	0
D_0__Bacteria;D_1__Parcubacteria;D_2__Candidatus Nomurabacteria;D_3__uncultured soil bacterium;D_4__;D_5__	0	0	0	0	0.00825982	0	0
D_0__Bacteria;D_1__Firmicutes;D_2__Clostridia;D_3__Clostridiales;D_4__Lachnospiraceae;Other	0	0	0	0	0.00769848	0	0
D_0__Bacteria;D_1__Bacteroidetes;D_2__Flavobacteriia;D_3__Flavobacteriales;D_4__Flavobacteriaceae;D_5__Flavobacterium	0	0	0	0	0.00737771	0	0.0124163
D_0__Bacteria;D_1__Bacteroidetes;D_2__Bacteroidia;D_3__Bacteroidales;D_4__Prevotellaceae;D_5__Alloprevotella	0	0	0	0	0.00617482	0	0
D_0__Bacteria;D_1__Proteobacteria;D_2__Betaproteobacteria;D_3__Burkholderiales;D_4__Comamonadaceae;D_5__Limnohabitans	0	0	0	0	0.00585405	0	0
D_0__Bacteria;D_1__Proteobacteria;D_2__Gammaproteobacteria;D_3__Oceanospirillales;D_4__Halomonadaceae;D_5__Halomonas	0	0	0	0	0.00545309	0	0
D_0__Bacteria;D_1__Microgenomates;D_2__Candidatus Pacebacteria;Other;Other;Other	0	0	0	0	0.00400962	0	0
D_0__Bacteria;D_1__Firmicutes;D_2__Bacilli;D_3__Bacillales;D_4__Bacillaceae;D_5__Ureibacillus	0	0	0	0	0.00392943	0	0
D_0__Bacteria;D_1__Firmicutes;D_2__Clostridia;D_3__Clostridiales;D_4__Ruminococcaceae;D_5__Faecalibacterium	0	0	0	0	0.00344828	0	0.0047433
D_0__Bacteria;D_1__Chlamydiae;D_2__Chlamydiae;D_3__Chlamydiales;D_4__cvE6;D_5__uncultured bacterium	0	0	0	0	0.00296712	0	0
D_0__Bacteria;D_1__Firmicutes;D_2__Bacilli;D_3__Lactobacillales;D_4__Carnobacteriaceae;D_5__Dolosigranulum	0	0	0	0	0.00296712	0	0
D_0__Bacteria;D_1__Firmicutes;D_2__Bacilli;D_3__Lactobacillales;D_4__Aerococcaceae;D_5__Abiotrophia	0	0	0	0	0.00288693	0	0
D_0__Bacteria;D_1__Actinobacteria;D_2__Actinobacteria;D_3__Frankiales;D_4__Frankiaceae;D_5__Frankia	0	0	0	0	0.00280674	0	0
D_0__Bacteria;D_1__Actinobacteria;D_2__Thermoleophilia;D_3__Gaiellales;D_4__Gaiellaceae;D_5__Gaiella	0	0	0	0	0.00272654	0	0
D_0__Bacteria;D_1__Actinobacteria;D_2__Actinobacteria;D_3__Micrococcales;D_4__Dermacoccaceae;D_5__Dermacoccus	0	0	0	0	0.00224539	0	0
D_0__Bacteria;D_1__Chloroflexi;D_2__Anaerolineae;D_3__Anaerolineales;D_4__Anaerolineaceae;D_5__uncultured	0	0	0	0	0.002085	0	0
D_0__Bacteria;D_1__Bacteroidetes;D_2__Bacteroidia;D_3__Bacteroidales;D_4__Prevotellaceae;D_5__Prevotella	0	0	0	0	0.00200481	0	0
D_0__Bacteria;D_1__Actinobacteria;D_2__Actinobacteria;D_3__Frankiales;D_4__Sporichthyaceae;D_5__hgcI clade	0	0	0	0	0.00152366	0	0
D_0__Bacteria;D_1__Firmicutes;D_2__Clostridia;D_3__Clostridiales;D_4__Lachnospiraceae;D_5__[Ruminococcus] gauvreauii group	0	0	0	0	0.00128308	0	0
D_0__Bacteria;D_1__Proteobacteria;D_2__Gammaproteobacteria;D_3__Enterobacteriales;D_4__Enterobacteriaceae;D_5__Salmonella	0	0	0	0	0.000400962	0.0379164	0
D_0__Bacteria;D_1__Firmicutes;D_2__Clostridia;D_3__Clostridiales;D_4__Ruminococcaceae;D_5__Ruminococcaceae UCG-010	0	0	0	0	0.000240577	0.0350815	0
D_0__Bacteria;D_1__Bacteroidetes;D_2__Bacteroidia;D_3__Bacteroidales;D_4__Rikenellaceae;D_5__Alistipes	0	0	0	0	0.000160385	0	0
D_0__Bacteria;D_1__Firmicutes;D_2__Clostridia;D_3__Clostridiales;D_4__Lachnospiraceae;D_5__Roseburia	0	0	0	0	0	0.0361446	0
D_0__Bacteria;D_1__Firmicutes;D_2__Clostridia;D_3__Clostridiales;D_4__Ruminococcaceae;D_5__Ruminococcus 1	0	0	0	0	0	0.0318923	0
D_0__Bacteria;D_1__Bacteroidetes;D_2__Bacteroidia;D_3__Bacteroidales;D_4__Prevotellaceae;D_5__uncultured	0	0	0	0	0	0.0283487	0
D_0__Bacteria;D_1__Bacteroidetes;D_2__Bacteroidia;D_3__Bacteroidales;D_4__Prevotellaceae;D_5__Prevotella 2	0	0	0	0	0	0.00815025	0
D_0__Bacteria;D_1__Deinococcus-Thermus;D_2__Deinococci;D_3__Deinococcales;D_4__Deinococcaceae;D_5__Deinococcus	0	0	0	0	0	0.00673281	0
D_0__Bacteria;D_1__Firmicutes;D_2__Bacilli;D_3__Bacillales;D_4__Paenibacillaceae;D_5__Paenibacillus	0	0	0	0	0	0.000708717	0.00432478
D_0__Bacteria;D_1__Proteobacteria;D_2__Betaproteobacteria;D_3__Burkholderiales;D_4__Oxalobacteraceae;D_5__Duganella	0	0	0	0	0	0	0.0185547
D_0__Bacteria;D_1__Proteobacteria;D_2__Alphaproteobacteria;D_3__Rhizobiales;D_4__Bradyrhizobiaceae;D_5__Bradyrhizobium	0	0	0	0	0	0	0.0138114
D_0__Bacteria;D_1__Actinobacteria;D_2__Acidimicrobiia;D_3__Acidimicrobiales;D_4__Iamiaceae;D_5__Iamia	0	0	0	0	0	0	0.0110212
D_0__Bacteria;D_1__Actinobacteria;D_2__Acidimicrobiia;D_3__Acidimicrobiales;D_4__Acidimicrobiaceae;D_5__Ilumatobacter	0	0	0	0	0	0	0.00962612
D_0__Bacteria;D_1__Proteobacteria;D_2__Alphaproteobacteria;D_3__Rhizobiales;D_4__Rhizobiales Incertae Sedis;D_5__Rhizomicrobium	0	0	0	0	0	0	0.00585938
D_0__Bacteria;D_1__Firmicutes;D_2__Clostridia;D_3__Clostridiales;D_4__Clostridiales Incertae Sedis;D_5__Proteiniborus	0	0	0	0	0	0	0.0047433
D_0__Bacteria;D_1__Planctomycetes;D_2__Planctomycetacia;D_3__Planctomycetales;D_4__Planctomycetaceae;D_5__uncultured	0	0	0	0	0	0	0.00432478
D_0__Bacteria;D_1__Bacteroidetes;D_2__Sphingobacteriia;D_3__Sphingobacteriales;D_4__PHOS-HE51;Ambiguous_taxa	0	0	0	0	0	0	0.00390625
D_0__Bacteria;D_1__WS6;Other;Other;Other;Other	0	0	0	0.00688623	0	0	0
Unassigned;Other;Other;Other;Other;Other	0	0	0.00740319	0.0209581	0.00906175	0	0.0078125
