# Supplementary material for: The Lung Microbiome in Young Children with Cystic Fibrosis: A Prospective Cohort Study
Source: Microorganisms. 2021 Feb 26;9(3):492. doi: 10.3390/microorganisms9030492 (PMC7996874; doi:10.3390/microorganisms9030492)
Supplement: Supplementary file 1 [file microorganisms-09-00492-s001.zip › microorganisms-1099512-s/Supplementary data/Supplementary file F2.xlsx]

## Sheet: decontam_output
OTU_ID	freq	prev	p.freq	p.prev	p	contaminant
OTU_3483	3.71909e-05	46	0.879326	0.835038	0.961071	FALSE
OTU_16579	9.79411e-07	2	0.343228	0.521872	0.487154	FALSE
OTU_13830	2.16628e-06	2	0.93896	0.521872	0.839554	FALSE
OTU_16566	1.55529e-06	3	0.555371	0.532497	0.656025	FALSE
OTU_11262	4.89792e-06	38	0.984057	0.797321	0.974932	FALSE
OTU_6909	3.29776e-05	1	NA	NA	NA	FALSE
OTU_12652	8.49237e-08	1	NA	NA	NA	FALSE
OTU_11860	8.26921e-06	62	0.999547	0.892791	0.99399	FALSE
OTU_11078	3.28857e-06	37	0.961934	0.792125	0.969111	FALSE
OTU_9278	1.41655e-06	1	NA	NA	NA	FALSE
OTU_12091	1.58059e-05	66	0.951945	0.904151	0.989813	FALSE
OTU_155	0.000502309	52	0.787463	0.859219	0.940932	FALSE
OTU_5700	3.64049e-06	4	0.784162	0.542919	0.789288	FALSE
OTU_13456	8.43994e-07	5	0.103631	0.553142	0.221212	FALSE
OTU_10337	1.09904e-05	12	0.506182	0.619367	0.677161	FALSE
OTU_14662	1.03652e-06	12	0.838051	0.619367	0.859427	FALSE
OTU_12300	1.42094e-06	1	NA	NA	NA	FALSE
OTU_11821	1.16829e-06	1	NA	NA	NA	FALSE
OTU_12682	8.69544e-08	1	NA	NA	NA	FALSE
OTU_3294	1.47647e-06	8	0.868425	0.582642	0.850683	FALSE
OTU_8543	3.19651e-06	13	0.851442	0.628103	0.869507	FALSE
OTU_7436	0.000132194	100	0.998856	0.965858	0.999371	FALSE
OTU_853	2.00425e-05	56	0.905755	0.873593	0.976517	FALSE
OTU_9757	1.77929e-07	1	NA	NA	NA	FALSE
OTU_11047	2.24471e-05	69	0.97214	0.911979	0.993309	FALSE
OTU_5222	2.24763e-06	2	0.410777	0.521872	0.544516	FALSE
OTU_6648	3.56238e-06	39	0.999227	0.802407	0.978911	FALSE
OTU_911	2.04941e-05	47	0.841696	0.839299	0.951938	FALSE
OTU_9410	6.79346e-07	7	0.544639	0.573	0.675493	FALSE
OTU_5582	1.01517e-06	2	0.579319	0.521872	0.663989	FALSE
OTU_4827	2.11245e-05	57	0.754532	0.876983	0.934949	FALSE
OTU_12874	1.99872e-07	1	NA	NA	NA	FALSE
OTU_7063	1.40017e-06	2	0.480355	0.521872	0.597521	FALSE
OTU_10155	1.08234e-05	68	0.990177	0.909433	0.994877	FALSE
OTU_7605	1.34852e-06	1	NA	NA	NA	FALSE
OTU_13481	9.23165e-06	8	0.108016	0.582642	0.236991	FALSE
OTU_3430	0.000171578	102	0.996683	0.96803	0.999374	FALSE
OTU_6626	3.55088e-06	12	0.706692	0.619367	0.799339	FALSE
OTU_3156	2.98171e-05	37	0.692368	0.792125	0.877877	FALSE
OTU_4614	4.90463e-06	35	0.867965	0.781387	0.941561	FALSE
OTU_12724	3.8277e-08	1	NA	NA	NA	FALSE
OTU_13343	6.26436e-07	1	NA	NA	NA	FALSE
OTU_4385	4.31913e-06	13	0.771642	0.628103	0.835711	FALSE
OTU_15647	0.000137419	97	0.998666	0.962363	0.999233	FALSE
OTU_13499	6.12832e-06	20	0.743039	0.684583	0.85251	FALSE
OTU_9683	4.03516e-06	2	0.692256	0.521872	0.729089	FALSE
OTU_12600	2.27993e-07	1	NA	NA	NA	FALSE
OTU_1948	1.21178e-05	76	0.997158	0.928145	0.997154	FALSE
OTU_12357	1.23206e-07	1	NA	NA	NA	FALSE
OTU_13440	5.59863e-06	6	0.540283	0.563167	0.666302	FALSE
OTU_4790	4.47562e-06	3	0.660462	0.532497	0.719213	FALSE
OTU_925	1.33317e-05	2	0.507711	0.521872	0.616874	FALSE
OTU_9124	3.70736e-07	2	0.5015	0.521872	0.612549	FALSE
OTU_9615	1.96443e-07	4	0.825798	0.542919	0.808001	FALSE
OTU_423	2.91014e-05	3	0.522839	0.532497	0.634402	FALSE
OTU_7175	2.88024e-05	123	0.993701	0.984598	0.999765	FALSE
OTU_5624	3.14524e-06	1	NA	NA	NA	FALSE
OTU_3562	1.78947e-07	2	0.37712	0.521872	0.516726	FALSE
OTU_3062	2.86192e-06	3	0.694549	0.532497	0.73772	FALSE
OTU_10467	1.92402e-05	82	0.999614	0.939907	0.998135	FALSE
OTU_7619	9.80412e-06	63	0.999749	0.895734	0.99434	FALSE
OTU_600	1.12296e-05	11	0.712947	0.610456	0.797284	FALSE
OTU_4537	9.04539e-06	19	0.720018	0.676996	0.837715	FALSE
OTU_4794	5.26278e-06	4	0.243582	0.542919	0.39979	FALSE
OTU_3414	1.21007e-07	1	NA	NA	NA	FALSE
OTU_4712	3.31064e-07	3	0.458626	0.532497	0.58849	FALSE
OTU_435	1.49982e-05	20	0.662417	0.684583	0.812093	FALSE
OTU_449	7.04311e-06	1	NA	NA	NA	FALSE
OTU_9420	8.38763e-07	11	0.706283	0.610456	0.79388	FALSE
OTU_473	3.32665e-05	46	0.90881	0.835038	0.968267	FALSE
OTU_13337	1.66899e-05	72	0.970651	0.919253	0.993977	FALSE
OTU_1290	4.03714e-06	7	0.562736	0.573	0.687399	FALSE
OTU_3585	2.89135e-07	1	NA	NA	NA	FALSE
OTU_11248	2.07994e-06	1	NA	NA	NA	FALSE
OTU_4891	2.32069e-06	11	0.922918	0.610456	0.88666	FALSE
OTU_8384	2.87622e-05	63	0.990731	0.895734	0.993412	FALSE
OTU_10613	8.09021e-06	66	0.999309	0.904151	0.995189	FALSE
OTU_2348	4.96508e-07	3	0.382069	0.532497	0.527412	FALSE
OTU_3591	9.44697e-06	5	0.647359	0.553142	0.725829	FALSE
OTU_14146	1.19536e-05	8	0.89961	0.582642	0.862739	FALSE
OTU_16056	0.00348383	103	0.991643	0.969071	0.999228	FALSE
OTU_9718	2.81432e-05	91	0.999757	0.954445	0.998935	FALSE
OTU_682	5.22185e-05	7	0.46501	0.573	0.618849	FALSE
OTU_14389	1.28555e-06	18	0.991446	0.669252	0.935697	FALSE
OTU_3880	5.32764e-06	3	0.246372	0.532497	0.397657	FALSE
OTU_4271	9.34255e-05	35	0.793271	0.781387	0.916311	FALSE
OTU_9495	3.08083e-06	34	0.962714	0.775843	0.964868	FALSE
OTU_2097	1.83167e-06	2	0.169189	0.521872	0.302594	FALSE
OTU_5505	2.12942e-05	4	0.594278	0.542919	0.687622	FALSE
OTU_975	1.69401e-05	48	0.831502	0.843466	0.95015	FALSE
OTU_4755	3.02517e-06	1	NA	NA	NA	FALSE
OTU_558	5.43684e-05	23	0.659511	0.706436	0.821749	FALSE
OTU_12580	1.0931e-07	1	NA	NA	NA	FALSE
OTU_1836	2.1697e-07	2	0.37312	0.521872	0.513321	FALSE
OTU_2928	1.48781e-06	5	0.474565	0.553142	0.613597	FALSE
OTU_6370	7.15235e-08	2	0.257198	0.521872	0.403779	FALSE
OTU_679	4.45783e-05	2	0.427427	0.521872	0.557723	FALSE
OTU_5509	6.38658e-07	2	0.477028	0.521872	0.595113	FALSE
OTU_10321	3.85038e-06	8	0.035382	0.582642	0.100637	FALSE
OTU_3091	8.21892e-07	2	0.613142	0.521872	0.684598	FALSE
OTU_16859	1.30382e-06	6	0.675316	0.563167	0.747988	FALSE
OTU_3842	2.60012e-05	81	0.997724	0.93807	0.997903	FALSE
OTU_7736	1.97649e-06	1	NA	NA	NA	FALSE
OTU_4852	4.48918e-06	6	0.756359	0.563167	0.789476	FALSE
OTU_2681	3.30558e-05	85	0.994312	0.94514	0.998148	FALSE
OTU_1049	2.15214e-05	9	0.823974	0.592096	0.838019	FALSE
OTU_2182	4.70443e-05	39	0.850605	0.802407	0.943222	FALSE
OTU_3632	2.50779e-06	31	0.957428	0.75848	0.95853	FALSE
OTU_487	7.15114e-06	3	0.606257	0.532497	0.687831	FALSE
OTU_11956	5.70175e-06	7	0.227223	0.573	0.395634	FALSE
OTU_511	5.17899e-05	7	0.671088	0.573	0.752041	FALSE
OTU_3809	2.02854e-05	19	0.629779	0.032633	0.100391	FALSE
OTU_446	0.000101117	159	0.955615	0.996431	0.998839	FALSE
OTU_3556	8.43259e-06	1	NA	NA	NA	FALSE
OTU_2930	2.39567e-05	13	0.836972	0.628103	0.863741	FALSE
OTU_1543	2.15382e-05	8	0.74184	0.582642	0.794781	FALSE
OTU_2078	3.04368e-05	12	0.726802	0.619367	0.809454	FALSE
OTU_1897	1.97183e-07	2	0.657103	0.521872	0.709937	FALSE
OTU_11565	1.30844e-05	67	0.996978	0.906824	0.995245	FALSE
OTU_6536	3.48501e-07	1	NA	NA	NA	FALSE
OTU_4408	0.000182827	134	0.890693	0.989832	0.992701	FALSE
OTU_1421	7.92788e-07	6	0.517591	0.563167	0.650825	FALSE
OTU_1366	1.028e-05	29	0.957586	0.746275	0.954736	FALSE
OTU_15104	3.51394e-06	21	0.957882	0.692017	0.935427	FALSE
OTU_2292	1.32445e-05	3	0.471551	0.532497	0.598095	FALSE
OTU_4916	7.93758e-07	4	0.535748	0.542919	0.650057	FALSE
OTU_10316	0.000115723	96	0.787667	0.961132	0.967757	FALSE
OTU_11996	3.54822e-06	44	0.994386	0.826225	0.983043	FALSE
OTU_3275	1.93185e-06	5	0.323584	0.553142	0.486925	FALSE
OTU_16701	1.2739e-05	7	0.763919	0.573	0.799358	FALSE
OTU_12655	1.23867e-07	1	NA	NA	NA	FALSE
OTU_4295	4.61736e-06	6	0.09379	0.563167	0.208155	FALSE
OTU_13542	3.51857e-06	21	0.775839	0.227919	0.483197	FALSE
OTU_2211	1.16529e-05	3	0.784345	0.532497	0.782315	FALSE
OTU_4305	1.91097e-06	2	0.352456	0.521872	0.495372	FALSE
OTU_1915	0.00012232	137	0.892359	0.990961	0.993032	FALSE
OTU_1455	1.66917e-05	26	0.678209	0.726978	0.841703	FALSE
OTU_2895	4.31261e-06	4	0.828785	0.542919	0.809299	FALSE
OTU_8524	7.17548e-06	8	0.443655	0.582642	0.608203	FALSE
OTU_16848	5.59322e-06	1	NA	NA	NA	FALSE
OTU_1593	7.54213e-07	13	0.984216	0.628103	0.915514	FALSE
OTU_10315	1.57569e-07	1	NA	NA	NA	FALSE
OTU_3401	6.48264e-06	3	0.499018	0.532497	0.617889	FALSE
OTU_10803	1.33334e-05	54	0.865052	0.866572	0.965655	FALSE
OTU_1182	0.000198138	40	0.823909	0.807382	0.936384	FALSE
OTU_5319	9.47056e-07	5	0.665213	0.553142	0.735836	FALSE
OTU_6110	3.72386e-07	1	NA	NA	NA	FALSE
OTU_10898	7.96947e-08	2	0.737609	0.521872	0.752428	FALSE
OTU_12857	1.04393e-07	1	NA	NA	NA	FALSE
OTU_1958	2.85231e-07	5	0.67389	0.553142	0.740604	FALSE
OTU_7747	1.12913e-06	4	0.645813	0.542919	0.718093	FALSE
OTU_1771	1.50951e-06	2	0.196261	0.521872	0.335808	FALSE
OTU_12642	2.26289e-06	12	0.950983	0.619367	0.900779	FALSE
OTU_14684	1.48135e-06	2	0.648057	0.521872	0.704852	FALSE
OTU_6258	2.7481e-06	9	0.699478	0.592096	0.779242	FALSE
OTU_627	1.83238e-05	10	0.492529	0.601367	0.656581	FALSE
OTU_10746	9.23498e-06	3	0.623365	0.532497	0.698004	FALSE
OTU_389	0.000182157	18	0.397149	0.669252	0.617978	FALSE
OTU_10602	7.32356e-06	59	0.999529	0.883531	0.992886	FALSE
OTU_14245	5.61016e-06	53	0.999431	0.862938	0.990073	FALSE
OTU_8191	3.43115e-05	89	0.998882	0.951507	0.998751	FALSE
OTU_594	8.11334e-05	3	0.532127	0.532497	0.640682	FALSE
OTU_15303	9.56356e-07	5	0.689157	0.553142	0.748843	FALSE
OTU_5058	4.26396e-05	87	0.997553	0.948407	0.99852	FALSE
OTU_832	5.05398e-05	62	0.987475	0.892791	0.992698	FALSE
OTU_472	6.59946e-05	1	NA	NA	NA	FALSE
OTU_351	1.9038e-05	2	0.508561	0.521872	0.617463	FALSE
OTU_2797	1.62634e-06	1	NA	NA	NA	FALSE
OTU_4947	0.000211144	99	0.999098	0.964725	0.999339	FALSE
OTU_12193	1.13977e-05	76	0.980169	0.928145	0.995798	FALSE
OTU_3486	2.04898e-06	3	0.845418	0.532497	0.809474	FALSE
OTU_12541	5.99675e-07	10	0.979076	0.601367	0.90066	FALSE
OTU_14307	8.1004e-05	96	0.998696	0.961132	0.999184	FALSE
OTU_9212	5.66234e-06	2	0.570967	0.521872	0.658743	FALSE
OTU_1202	3.3211e-06	1	NA	NA	NA	FALSE
OTU_1281	2.97971e-06	18	0.787058	0.669252	0.864406	FALSE
OTU_1953	1.02938e-06	4	0.325314	0.542919	0.482835	FALSE
OTU_6794	3.56707e-06	34	0.855309	0.775843	0.93572	FALSE
OTU_10399	2.48605e-06	2	0.664733	0.521872	0.714176	FALSE
OTU_1988	2.27916e-06	27	0.969742	0.733545	0.953629	FALSE
OTU_12643	1.37249e-06	1	NA	NA	NA	FALSE
OTU_12155	5.56029e-07	1	NA	NA	NA	FALSE
OTU_1638	5.76113e-06	10	0.663756	0.601367	0.765747	FALSE
OTU_10518	0.000911958	102	0.998471	0.96803	0.999434	FALSE
OTU_2150	0.000953218	194	0.812362	0.999405	0.981078	FALSE
OTU_8538	1.47876e-07	1	NA	NA	NA	FALSE
OTU_1077	7.75916e-05	1	NA	NA	NA	FALSE
OTU_5156	9.87062e-07	3	0.573522	0.532497	0.667644	FALSE
OTU_5465	6.19319e-06	1	NA	NA	NA	FALSE
OTU_1534	0	0	NA	NA	NA	FALSE
OTU_1340	1.29366e-06	1	NA	NA	NA	FALSE
OTU_1798	3.13135e-07	2	0.367542	0.521872	0.508536	FALSE
OTU_7703	1.91064e-06	1	NA	NA	NA	FALSE
OTU_2331	7.47882e-07	5	0.0810027	0.553142	0.183947	FALSE
OTU_10714	0.00140815	286	0.988912	0.999998	0.999938	FALSE
OTU_16357	2.49952e-06	29	0.992231	0.746275	0.962961	FALSE
OTU_10735	2.26779e-06	2	0.999009	0.521872	0.860926	FALSE
OTU_16888	5.13837e-05	93	0.999478	0.957229	0.99905	FALSE
OTU_1443	1.64214e-07	2	0.840986	0.521872	0.800316	FALSE
OTU_10540	3.45121e-07	2	0.55146	0.521872	0.646242	FALSE
OTU_16100	1.55512e-05	78	0.996704	0.932267	0.997432	FALSE
OTU_6933	3.43293e-06	13	0.744246	0.628103	0.822938	FALSE
OTU_13627	1.56669e-06	2	0.0168443	0.521872	0.0504058	TRUE
OTU_8328	2.90544e-05	53	0.852627	0.862938	0.96153	FALSE
OTU_8329	1.8485e-06	7	0.727528	0.573	0.781626	FALSE
OTU_11212	3.98652e-07	2	0.998119	0.521872	0.860623	FALSE
OTU_15821	2.3499e-05	69	0.980311	0.911979	0.994175	FALSE
OTU_16599	1.3445e-05	76	0.973486	0.928145	0.99519	FALSE
OTU_12778	2.49695e-05	28	0.82517	0.739977	0.91182	FALSE
OTU_15009	0.000324829	66	0.885303	0.627559	0.882118	FALSE
OTU_14968	2.32741e-07	1	NA	NA	NA	FALSE
OTU_10615	5.06352e-06	1	NA	NA	NA	FALSE
OTU_14239	7.43018e-05	137	0.962459	0.990961	0.998914	FALSE
OTU_5987	2.18359e-07	1	NA	NA	NA	FALSE
OTU_10213	4.65186e-06	37	0.733856	0.792125	0.896651	FALSE
OTU_954	1.4253e-05	2	0.49837	0.521872	0.610354	FALSE
OTU_15988	7.98591e-06	11	0.60397	0.610456	0.736576	FALSE
OTU_7656	1.76048e-06	2	0.529223	0.521872	0.63155	FALSE
OTU_16875	1.83274e-05	74	0.968454	0.92381	0.994247	FALSE
OTU_3089	2.0017e-07	1	NA	NA	NA	FALSE
OTU_8951	3.45156e-05	84	0.999562	0.943441	0.998345	FALSE
OTU_5024	5.65253e-05	61	0.872846	0.889777	0.972957	FALSE
OTU_12801	2.50357e-06	10	0.740002	0.601367	0.805318	FALSE
OTU_11213	4.6258e-05	98	0.993364	0.963561	0.999069	FALSE
OTU_1575	1.38621e-05	10	0.766314	0.601367	0.817852	FALSE
OTU_9110	8.79594e-07	1	NA	NA	NA	FALSE
OTU_1288	3.58274e-06	1	NA	NA	NA	FALSE
OTU_15198	0.000694007	101	0.979639	0.966959	0.998585	FALSE
OTU_1996	2.75835e-06	9	0.553664	0.592096	0.693437	FALSE
OTU_3931	4.04418e-07	3	0.204636	0.532497	0.350518	FALSE
OTU_8852	4.21879e-06	2	0.455099	0.521872	0.578933	FALSE
OTU_2731	5.47547e-07	2	0.229508	0.521872	0.373952	FALSE
OTU_4640	4.4913e-05	58	0.422356	0.880295	0.739657	FALSE
OTU_5503	3.07917e-06	29	0.936302	0.746275	0.949222	FALSE
OTU_10073	0.000173454	101	0.996216	0.966959	0.999318	FALSE
OTU_5122	1.32147e-05	7	0.784247	0.573	0.808828	FALSE
OTU_13151	2.52806e-06	1	NA	NA	NA	FALSE
OTU_15075	0.000297899	38	0.514952	0.797321	0.776074	FALSE
OTU_289	0.000151879	28	0.752593	0.739977	0.882893	FALSE
OTU_11244	1.32236e-07	1	NA	NA	NA	FALSE
OTU_745	3.65572e-05	25	0.862237	0.720272	0.916881	FALSE
OTU_9065	1.70177e-07	2	0.721004	0.521872	0.744057	FALSE
OTU_16105	1.39897e-07	5	0.897921	0.553142	0.84426	FALSE
OTU_882	1.65736e-05	6	0.598811	0.563167	0.703797	FALSE
OTU_3780	1.55688e-07	1	NA	NA	NA	FALSE
OTU_4825	8.89646e-08	1	NA	NA	NA	FALSE
OTU_1437	1.42743e-06	2	0.393456	0.521872	0.530401	FALSE
OTU_3008	5.3597e-06	1	NA	NA	NA	FALSE
OTU_16710	1.55688e-07	1	NA	NA	NA	FALSE
OTU_5884	1.26494e-05	2	0.919808	0.521872	0.832322	FALSE
OTU_10349	5.15392e-05	89	0.996491	0.951507	0.998633	FALSE
OTU_13985	1.20629e-05	8	0.244701	0.582642	0.420291	FALSE
OTU_8018	7.41325e-05	97	0.988028	0.962363	0.998771	FALSE
OTU_5815	2.35583e-06	15	0.786322	0.64506	0.85153	FALSE
OTU_4000	2.44762e-06	39	0.99968	0.802407	0.978992	FALSE
OTU_7426	7.21606e-08	1	NA	NA	NA	FALSE
OTU_10044	5.79842e-08	1	NA	NA	NA	FALSE
OTU_15316	5.19696e-05	45	0.961787	0.830681	0.978277	FALSE
OTU_1308	1.28264e-05	4	0.639819	0.542919	0.714667	FALSE
OTU_7059	1.04081e-06	8	0.255192	0.582642	0.432068	FALSE
OTU_15291	1.41831e-05	18	0.219028	0.669252	0.428051	FALSE
OTU_16010	1.26138e-05	35	0.799383	0.781387	0.918577	FALSE
OTU_1822	1.27318e-06	18	0.934004	0.669252	0.918792	FALSE
OTU_3133	8.97323e-07	2	0.405134	0.521872	0.539961	FALSE
OTU_8958	1.00781e-06	13	0.893952	0.628103	0.885563	FALSE
OTU_6680	3.6546e-07	8	0.921315	0.582642	0.870757	FALSE
OTU_6419	3.76988e-05	16	0.867843	0.653287	0.888686	FALSE
OTU_10164	6.33775e-06	35	0.932326	0.781387	0.959268	FALSE
OTU_10890	1.34944e-05	58	0.967167	0.880295	0.988366	FALSE
OTU_5351	3.9321e-06	3	0.64184	0.532497	0.708709	FALSE
OTU_7043	2.30426e-05	2	0.400482	0.521872	0.536174	FALSE
OTU_3476	3.09917e-06	3	0.378858	0.532497	0.524682	FALSE
OTU_9482	2.29301e-07	1	NA	NA	NA	FALSE
OTU_7223	1.82729e-07	2	0.617122	0.521872	0.686958	FALSE
OTU_9444	7.51509e-06	59	0.992122	0.883531	0.992048	FALSE
OTU_9876	8.72159e-06	66	0.99965	0.904151	0.99522	FALSE
OTU_2053	2.73457e-06	33	0.999953	0.770178	0.971288	FALSE
OTU_4778	4.70593e-06	1	NA	NA	NA	FALSE
OTU_2330	7.86244e-07	12	0.859738	0.619367	0.868063	FALSE
OTU_14597	3.02132e-07	3	0.732639	0.532497	0.757348	FALSE
OTU_6930	2.55214e-06	1	NA	NA	NA	FALSE
OTU_9497	1.75522e-06	16	0.835873	0.653287	0.876444	FALSE
OTU_3618	8.01589e-07	4	0.443894	0.542919	0.583931	FALSE
OTU_2707	3.71901e-05	89	0.999329	0.951507	0.998773	FALSE
OTU_16744	1.80881e-07	1	NA	NA	NA	FALSE
OTU_3771	4.22582e-07	1	NA	NA	NA	FALSE
OTU_16474	2.03691e-07	3	0.42214	0.532497	0.560307	FALSE
OTU_1816	4.20115e-06	3	0.761245	0.532497	0.771393	FALSE
OTU_2882	2.62768e-06	9	0.815582	0.592096	0.834427	FALSE
OTU_9099	5.58579e-07	1	NA	NA	NA	FALSE
OTU_859	9.08701e-05	11	0.747038	0.610456	0.814106	FALSE
OTU_13975	3.87458e-07	1	NA	NA	NA	FALSE
OTU_1445	8.32315e-06	1	NA	NA	NA	FALSE
OTU_11311	3.52009e-07	1	NA	NA	NA	FALSE
OTU_16683	5.84286e-06	14	0.497657	0.636667	0.681004	FALSE
OTU_1074	3.16867e-05	11	0.59026	0.610456	0.72813	FALSE
OTU_12399	2.81265e-05	65	0.983799	0.901413	0.993337	FALSE
OTU_1866	1.95249e-06	7	0.563734	0.573	0.688045	FALSE
OTU_7691	2.04934e-06	5	0.501226	0.553142	0.632915	FALSE
OTU_330	2.8603e-06	2	0.352041	0.521872	0.495005	FALSE
OTU_9868	6.67235e-07	1	NA	NA	NA	FALSE
OTU_1294	3.28352e-07	4	0.310753	0.542919	0.468949	FALSE
OTU_11603	3.19323e-07	2	0.400711	0.521872	0.53636	FALSE
OTU_1025	0.000106272	13	0.764393	0.628103	0.832391	FALSE
OTU_6374	0.000383264	102	0.999085	0.96803	0.999454	FALSE
OTU_2628	1.26713e-06	1	NA	NA	NA	FALSE
OTU_8341	4.00341e-07	1	NA	NA	NA	FALSE
OTU_12558	3.68129e-06	36	0.996365	0.786814	0.974772	FALSE
OTU_940	1.09279e-05	31	0.915638	0.75848	0.947687	FALSE
OTU_1398	7.42304e-06	8	0.444785	0.582642	0.609093	FALSE
OTU_1688	5.44712e-07	8	0.870858	0.582642	0.851647	FALSE
OTU_2243	3.64817e-07	2	0.417454	0.521872	0.549854	FALSE
OTU_15260	9.55058e-06	59	0.996837	0.883531	0.992587	FALSE
OTU_12921	1.72842e-06	16	0.904424	0.653287	0.901751	FALSE
OTU_2130	2.51059e-05	91	0.99846	0.954445	0.998877	FALSE
OTU_8836	2.02945e-07	1	NA	NA	NA	FALSE
OTU_16819	0.000223391	102	0.991435	0.96803	0.999178	FALSE
OTU_612	4.31198e-05	5	0.522261	0.553142	0.6476	FALSE
OTU_7918	5.93685e-07	4	0.473171	0.542919	0.606036	FALSE
OTU_11494	7.71102e-07	5	0.903921	0.553142	0.846571	FALSE
OTU_10353	1.86193e-07	1	NA	NA	NA	FALSE
OTU_8695	0.000250547	102	0.997522	0.96803	0.999403	FALSE
OTU_10546	4.16079e-06	45	0.998555	0.830681	0.984557	FALSE
OTU_13405	1.84809e-07	1	NA	NA	NA	FALSE
OTU_1941	6.82345e-06	56	0.99714	0.873593	0.99131	FALSE
OTU_7820	1.19961e-05	74	0.999853	0.92381	0.99701	FALSE
OTU_5258	1.2798e-06	5	0.410152	0.553142	0.563407	FALSE
OTU_10161	8.18045e-08	1	NA	NA	NA	FALSE
OTU_14996	3.74546e-05	29	0.436158	0.746275	0.690832	FALSE
OTU_16183	0.000418211	61	0.831467	0.889777	0.962764	FALSE
OTU_11762	2.35064e-05	75	0.90715	0.926005	0.986461	FALSE
OTU_15125	9.30376e-06	11	0.488086	0.610456	0.658723	FALSE
OTU_10501	1.57533e-07	2	0.75963	0.521872	0.763229	FALSE
OTU_15983	6.62095e-08	1	NA	NA	NA	FALSE
OTU_6558	4.35064e-06	45	0.999463	0.830681	0.984697	FALSE
OTU_7272	3.5822e-06	2	0.589466	0.521872	0.670277	FALSE
OTU_16706	0.00471548	103	0.982113	0.969071	0.998816	FALSE
OTU_11459	2.46412e-08	1	NA	NA	NA	FALSE
OTU_2668	1.08416e-06	2	0.437195	0.521872	0.565314	FALSE
OTU_14429	1.03589e-07	1	NA	NA	NA	FALSE
OTU_16964	1.51691e-07	2	0.597405	0.521872	0.675134	FALSE
OTU_3378	3.29989e-07	3	0.521291	0.532497	0.633347	FALSE
OTU_10529	5.82293e-06	59	0.999979	0.883531	0.992935	FALSE
OTU_4877	8.77161e-06	58	0.990709	0.880295	0.99145	FALSE
OTU_1716	3.9136e-06	2	0.647731	0.521872	0.704667	FALSE
OTU_5826	1.39745e-07	2	0.538683	0.521872	0.637859	FALSE
OTU_7397	1.45457e-06	13	0.344879	0.628103	0.547963	FALSE
OTU_1491	9.38226e-07	4	0.755627	0.542919	0.775773	FALSE
OTU_3645	4.5658e-05	4	0.51174	0.542919	0.633664	FALSE
OTU_8303	1.5288e-07	1	NA	NA	NA	FALSE
OTU_5942	1.01653e-07	1	NA	NA	NA	FALSE
OTU_14650	3.12353e-07	1	NA	NA	NA	FALSE
OTU_9740	3.68361e-06	2	0.83088	0.521872	0.795941	FALSE
OTU_14620	1.88123e-06	1	NA	NA	NA	FALSE
OTU_505	0.000164224	16	0.71584	0.653287	0.82308	FALSE
OTU_11740	1.35415e-06	2	0.179662	0.521872	0.315693	FALSE
OTU_13098	1.15125e-06	5	0.376682	0.553142	0.535167	FALSE
OTU_9566	2.47097e-06	1	NA	NA	NA	FALSE
OTU_5343	1.0567e-06	1	NA	NA	NA	FALSE
OTU_8577	5.21798e-07	6	0.344482	0.563167	0.512142	FALSE
OTU_14351	1.53511e-06	2	0.503824	0.521872	0.614172	FALSE
OTU_2458	2.33511e-07	3	0.822769	0.532497	0.799686	FALSE
OTU_6575	1.92012e-06	10	0.823747	0.601367	0.843346	FALSE
OTU_13463	1.09118e-06	4	0.612679	0.542919	0.69877	FALSE
OTU_467	0.000124865	8	0.667739	0.582642	0.756334	FALSE
OTU_4372	9.0381e-06	1	NA	NA	NA	FALSE
OTU_11767	5.91503e-08	1	NA	NA	NA	FALSE
OTU_6000	1.87452e-07	1	NA	NA	NA	FALSE
OTU_8432	8.3518e-06	20	0.597662	0.684583	0.774796	FALSE
OTU_8155	5.07289e-06	2	0.923375	0.521872	0.833684	FALSE
OTU_1449	2.33114e-05	8	0.742969	0.582642	0.795332	FALSE
OTU_12736	0.000190724	66	0.726643	0.904151	0.932985	FALSE
OTU_1995	5.10626e-07	3	0.5153	0.532497	0.62924	FALSE
OTU_9817	9.47252e-07	2	0.271246	0.521872	0.418306	FALSE
OTU_1788	4.25433e-06	8	0.545655	0.582642	0.682244	FALSE
OTU_7280	1.85486e-06	19	0.937284	0.676996	0.923162	FALSE
OTU_2728	9.46946e-07	6	0.807213	0.563167	0.812975	FALSE
OTU_889	8.5949e-06	4	0.572259	0.542919	0.673875	FALSE
OTU_16063	7.82948e-08	1	NA	NA	NA	FALSE
OTU_2174	5.126e-06	21	0.858128	0.692017	0.903317	FALSE
OTU_8309	9.42383e-05	42	0.849	0.817011	0.947376	FALSE
OTU_675	1.00423e-05	10	0.810806	0.601367	0.837818	FALSE
OTU_4817	2.66894e-07	1	NA	NA	NA	FALSE
OTU_10674	5.56803e-06	3	0.606891	0.532497	0.688213	FALSE
OTU_13850	5.51952e-06	45	0.95505	0.830681	0.977001	FALSE
OTU_5400	2.43448e-05	2	0.499225	0.521872	0.610955	FALSE
OTU_660	3.80317e-05	5	0.672586	0.553142	0.739891	FALSE
OTU_2229	9.85647e-08	1	NA	NA	NA	FALSE
OTU_9787	1.73192e-05	1	NA	NA	NA	FALSE
OTU_3036	2.23024e-07	1	NA	NA	NA	FALSE
OTU_2692	1.78395e-05	2	0.658653	0.521872	0.710802	FALSE
OTU_4643	2.89135e-07	1	NA	NA	NA	FALSE
OTU_13650	1.74495e-05	5	0.249396	0.553142	0.411213	FALSE
OTU_245	6.52437e-05	8	0.161859	0.582642	0.316982	FALSE
OTU_2538	6.81929e-07	2	0.197669	0.521872	0.337481	FALSE
OTU_11704	1.53792e-05	49	0.9986	0.847539	0.98754	FALSE
OTU_514	9.36746e-05	15	0.641884	0.64506	0.77915	FALSE
OTU_9591	1.98891e-07	3	0.520857	0.532497	0.633051	FALSE
OTU_10482	2.01391e-05	1	NA	NA	NA	FALSE
OTU_3753	1.84314e-07	3	0.978522	0.532497	0.860734	FALSE
OTU_8596	1.68233e-05	74	0.999405	0.92381	0.996977	FALSE
OTU_3198	4.06016e-06	1	NA	NA	NA	FALSE
OTU_3327	3.51576e-06	2	0.528121	0.521872	0.63081	FALSE
OTU_9635	1.09294e-06	16	0.912525	0.653287	0.904512	FALSE
OTU_855	1.24781e-05	52	0.988279	0.859219	0.988002	FALSE
OTU_6401	5.053e-06	18	0.46438	0.669252	0.673988	FALSE
OTU_10245	1.04393e-07	1	NA	NA	NA	FALSE
OTU_11981	3.71649e-06	2	0.509587	0.521872	0.618173	FALSE
OTU_12784	3.28337e-05	81	0.997351	0.93807	0.997879	FALSE
OTU_12785	1.27521e-07	1	NA	NA	NA	FALSE
OTU_8388	1.29073e-05	4	0.306318	0.542919	0.464646	FALSE
OTU_12294	1.82354e-06	1	NA	NA	NA	FALSE
OTU_8231	1.39666e-05	55	0.975369	0.870123	0.987927	FALSE
OTU_7259	6.81639e-06	2	0.533933	0.521872	0.634702	FALSE
OTU_16050	1.45421e-05	61	0.986407	0.889777	0.992194	FALSE
OTU_3306	1.52526e-05	10	0.578236	0.601367	0.71505	FALSE
OTU_9550	2.21003e-06	1	NA	NA	NA	FALSE
OTU_5992	6.67235e-08	1	NA	NA	NA	FALSE
OTU_15806	6.0276e-06	16	0.799942	0.653287	0.861731	FALSE
OTU_11365	8.1426e-08	1	NA	NA	NA	FALSE
OTU_4041	1.10187e-05	5	0.79326	0.553142	0.800232	FALSE
OTU_12017	1.78009e-05	2	0.471598	0.521872	0.591156	FALSE
OTU_13864	8.84156e-06	42	0.949041	0.817011	0.972638	FALSE
OTU_392	8.4599e-05	37	0.51143	0.792125	0.771171	FALSE
OTU_13141	1.34855e-06	11	0.544794	0.610456	0.698701	FALSE
OTU_2118	6.37118e-06	5	0.703081	0.553142	0.756193	FALSE
OTU_4326	3.07483e-05	78	0.994211	0.932267	0.997258	FALSE
OTU_2874	7.47584e-06	3	0.565164	0.532497	0.662332	FALSE
OTU_11862	1.47207e-07	1	NA	NA	NA	FALSE
OTU_14533	1.12891e-06	19	0.984347	0.676996	0.936868	FALSE
OTU_4618	1.33447e-07	1	NA	NA	NA	FALSE
OTU_14544	4.33561e-05	43	0.716181	0.821669	0.900491	FALSE
OTU_7158	1.57609e-05	87	0.992387	0.948407	0.998236	FALSE
OTU_8102	3.65193e-06	4	0.70415	0.542919	0.749897	FALSE
OTU_4120	2.72138e-07	1	NA	NA	NA	FALSE
OTU_1597	7.60563e-06	10	0.299953	0.601367	0.489319	FALSE
OTU_7232	6.67235e-08	1	NA	NA	NA	FALSE
OTU_6790	2.89135e-07	1	NA	NA	NA	FALSE
OTU_1730	4.10536e-07	2	0.5	0.521872	0.611499	FALSE
OTU_6982	1.20836e-05	9	0.669381	0.592096	0.763144	FALSE
OTU_5752	2.65834e-06	7	0.398751	0.573	0.565793	FALSE
OTU_10732	2.60321e-07	4	0.762615	0.542919	0.779136	FALSE
OTU_5272	4.97498e-07	4	0.814557	0.542919	0.803064	FALSE
OTU_5290	7.79121e-07	7	0.515396	0.573	0.655522	FALSE
OTU_3080	1.05115e-06	4	0.159516	0.542919	0.298474	FALSE
OTU_9062	8.05379e-06	1	NA	NA	NA	FALSE
OTU_12177	3.63058e-07	2	0.590478	0.521872	0.670899	FALSE
OTU_9366	2.01817e-06	23	0.912772	0.706436	0.927754	FALSE
OTU_9454	1.18012e-06	3	0.804167	0.532497	0.791399	FALSE
OTU_78	0.000955206	74	0.665927	0.92381	0.914064	FALSE
OTU_3185	1.62919e-06	1	NA	NA	NA	FALSE
OTU_15344	1.73172e-07	1	NA	NA	NA	FALSE
OTU_7018	2.65974e-05	1	NA	NA	NA	FALSE
OTU_16403	0.000944976	102	0.988934	0.96803	0.999076	FALSE
OTU_55	0.00211103	161	0.932776	0.996741	0.997472	FALSE
OTU_11307	1.29561e-05	70	0.99983	0.914464	0.996219	FALSE
OTU_16947	5.50956e-05	89	0.956176	0.951507	0.995805	FALSE
OTU_8515	2.68163e-05	100	0.853879	0.965858	0.983654	FALSE
OTU_1548	5.16462e-06	2	0.717954	0.521872	0.742498	FALSE
OTU_15073	3.94615e-05	28	0.383488	0.739977	0.641207	FALSE
OTU_2126	0.000185515	54	0.352336	0.866572	0.667555	FALSE
OTU_12889	3.81104e-07	1	NA	NA	NA	FALSE
OTU_14072	6.2304e-05	91	0.998742	0.954445	0.998889	FALSE
OTU_7906	4.05595e-06	44	0.998586	0.826225	0.983718	FALSE
OTU_12927	2.58732e-07	1	NA	NA	NA	FALSE
OTU_15891	9.05096e-06	67	0.999684	0.906824	0.99549	FALSE
OTU_9794	3.1006e-07	3	0.540019	0.532497	0.645951	FALSE
OTU_315	4.37231e-05	7	0.640238	0.573	0.734734	FALSE
OTU_14742	3.66181e-05	83	0.964065	0.941697	0.995618	FALSE
OTU_6535	2.29053e-06	1	NA	NA	NA	FALSE
OTU_15206	6.10217e-05	91	0.999076	0.954445	0.998905	FALSE
OTU_15359	4.81253e-06	33	0.982147	0.770178	0.967583	FALSE
OTU_15972	1.60168e-07	1	NA	NA	NA	FALSE
OTU_16946	1.99211e-06	6	0.36834	0.563167	0.53372	FALSE
OTU_9438	6.73857e-06	77	0.99982	0.930232	0.997495	FALSE
OTU_593	0.000153723	57	0.849816	0.876983	0.964387	FALSE
OTU_343	0.000187343	37	0.923672	0.792125	0.96026	FALSE
OTU_8129	1.33447e-07	1	NA	NA	NA	FALSE
OTU_6842	5.62342e-07	1	NA	NA	NA	FALSE
OTU_14039	3.36205e-05	88	0.999865	0.949978	0.998721	FALSE
OTU_15241	3.36108e-08	1	NA	NA	NA	FALSE
OTU_14366	1.07862e-07	1	NA	NA	NA	FALSE
OTU_8254	2.21795e-07	3	0.596479	0.532497	0.681902	FALSE
OTU_14788	2.2358e-05	81	0.999202	0.93807	0.997993	FALSE
OTU_10758	4.67064e-07	1	NA	NA	NA	FALSE
OTU_16295	2.21491e-07	4	0.926762	0.542919	0.848752	FALSE
OTU_3528	9.98696e-05	44	0.725578	0.826225	0.906235	FALSE
OTU_16098	2.57847e-07	1	NA	NA	NA	FALSE
OTU_115	0.000757549	98	0.905714	0.963561	0.991531	FALSE
OTU_1867	9.85647e-08	1	NA	NA	NA	FALSE
OTU_16156	4.43672e-05	28	0.515018	0.739977	0.748746	FALSE
OTU_6181	1.33447e-07	1	NA	NA	NA	FALSE
OTU_15433	1.07906e-06	7	0.743858	0.573	0.789709	FALSE
OTU_2242	2.55135e-06	7	0.185726	0.573	0.344842	FALSE
OTU_2552	1.97654e-06	26	0.991339	0.726978	0.956747	FALSE
OTU_7508	0	0	NA	NA	NA	FALSE
OTU_1632	2.95694e-07	1	NA	NA	NA	FALSE
OTU_8463	3.95937e-07	1	NA	NA	NA	FALSE
OTU_6591	3.1426e-06	14	0.654094	0.636667	0.781246	FALSE
OTU_12206	2.43147e-05	77	0.999634	0.930232	0.997483	FALSE
OTU_873	2.4803e-05	43	0.882842	0.821669	0.958278	FALSE
OTU_16135	4.28494e-07	1	NA	NA	NA	FALSE
OTU_4435	9.7439e-07	17	0.927535	0.661351	0.913205	FALSE
OTU_6236	4.2215e-07	4	0.365018	0.542919	0.518942	FALSE
OTU_5147	9.00843e-07	2	0.466082	0.521872	0.587104	FALSE
OTU_2652	7.82589e-07	1	NA	NA	NA	FALSE
OTU_4416	6.73653e-06	35	0.8086	0.781387	0.921925	FALSE
OTU_2089	1.96654e-06	20	0.979928	0.684583	0.938657	FALSE
OTU_15765	7.76387e-07	4	0.565343	0.542919	0.669462	FALSE
OTU_8266	2.01999e-07	2	0.123942	0.521872	0.241798	FALSE
OTU_6665	5.53232e-07	1	NA	NA	NA	FALSE
OTU_10350	1.0201e-05	68	0.99206	0.909433	0.995055	FALSE
OTU_12163	4.40016e-06	44	0.998737	0.826225	0.983742	FALSE
OTU_2561	1.12584e-05	9	0.739192	0.592096	0.799315	FALSE
OTU_15981	3.20078e-05	87	0.998887	0.948407	0.998589	FALSE
OTU_15017	1.27182e-06	2	0.707699	0.521872	0.737205	FALSE
OTU_2705	5.30673e-06	8	0.800459	0.582642	0.822114	FALSE
OTU_7225	7.34321e-06	8	0.633761	0.582642	0.737132	FALSE
OTU_936	0	0	NA	NA	NA	FALSE
OTU_1789	4.55693e-07	4	0.714237	0.542919	0.755124	FALSE
OTU_8262	2.47626e-06	34	0.977383	0.775843	0.968102	FALSE
OTU_8622	3.01278e-06	28	0.893484	0.739977	0.93472	FALSE
OTU_2716	3.99718e-06	37	0.976014	0.792125	0.972061	FALSE
OTU_11968	1.75718e-05	43	0.871557	0.821669	0.955242	FALSE
OTU_6143	2.28465e-06	8	0.717787	0.582642	0.782796	FALSE
OTU_9996	1.15112e-05	73	0.999005	0.92156	0.996764	FALSE
OTU_5332	5.47076e-07	1	NA	NA	NA	FALSE
OTU_6760	7.26914e-07	1	NA	NA	NA	FALSE
OTU_9142	4.3331e-07	5	0.274789	0.553142	0.438344	FALSE
OTU_4210	7.86956e-06	19	0.422803	0.676996	0.6443	FALSE
OTU_9971	6.67235e-08	1	NA	NA	NA	FALSE
OTU_16109	1.83575e-07	2	0.447744	0.521872	0.573383	FALSE
OTU_2077	8.17915e-06	12	0.634825	0.619367	0.760218	FALSE
OTU_16442	1.5726e-06	1	NA	NA	NA	FALSE
OTU_11130	5.93963e-06	1	NA	NA	NA	FALSE
OTU_4636	7.62215e-06	59	0.999627	0.883531	0.992897	FALSE
OTU_12735	8.34133e-07	5	0.172017	0.553142	0.318971	FALSE
OTU_1821	6.87003e-06	7	0.805312	0.573	0.818322	FALSE
OTU_5487	3.56992e-05	8	0.615806	0.582642	0.72656	FALSE
OTU_3376	6.6454e-07	8	0.617774	0.582642	0.727734	FALSE
OTU_11839	0.000122464	97	0.999604	0.962363	0.999268	FALSE
OTU_5788	7.26209e-07	2	0.359077	0.521872	0.50119	FALSE
OTU_2848	4.14881e-06	33	0.792046	0.770178	0.911529	FALSE
OTU_14641	2.82456e-07	5	0.318029	0.553142	0.481612	FALSE
OTU_1375	7.39235e-08	1	NA	NA	NA	FALSE
OTU_6493	7.94672e-06	58	0.839237	0.880295	0.962448	FALSE
OTU_12157	5.98751e-07	3	0.618813	0.532497	0.695322	FALSE
OTU_2233	6.16157e-05	27	0.82923	0.733545	0.910667	FALSE
OTU_2706	1.96653e-05	10	0.640625	0.601367	0.752726	FALSE
OTU_12066	2.49792e-08	1	NA	NA	NA	FALSE
OTU_2032	0.00120114	195	0.791744	0.999439	0.976526	FALSE
OTU_2225	6.34124e-06	8	0.613431	0.582642	0.72514	FALSE
OTU_7741	6.40401e-06	52	0.983305	0.859219	0.987293	FALSE
OTU_1973	1.82411e-06	20	0.954431	0.684583	0.931459	FALSE
OTU_4851	5.27975e-06	10	0.589958	0.601367	0.722424	FALSE
OTU_3242	2.1446e-05	9	0.565362	0.592096	0.701089	FALSE
OTU_5193	1.40886e-05	77	0.999347	0.930232	0.997463	FALSE
OTU_2082	2.21017e-05	5	0.543818	0.553142	0.662164	FALSE
OTU_5647	9.33029e-07	15	0.596053	0.64506	0.752	FALSE
OTU_6607	1.36893e-07	3	0.976027	0.532497	0.859866	FALSE
OTU_11201	7.08077e-05	144	0.984709	0.993185	0.999756	FALSE
OTU_4186	0.000193938	91	0.985884	0.954445	0.998223	FALSE
OTU_2188	2.11843e-06	2	0.467913	0.521872	0.588452	FALSE
OTU_15724	1.25263e-05	50	0.675863	0.851521	0.893479	FALSE
OTU_9381	2.63685e-07	3	0.82941	0.532497	0.80259	FALSE
OTU_9874	6.4631e-05	198	0.999994	0.999531	1	FALSE
OTU_3840	9.22682e-07	8	0.734888	0.582642	0.791364	FALSE
OTU_16852	0.000156214	64	0.899857	0.898607	0.980392	FALSE
OTU_44	0.00121326	154	0.891467	0.995542	0.993419	FALSE
OTU_5536	8.62441e-08	1	NA	NA	NA	FALSE
OTU_943	7.03883e-07	8	0.647274	0.582642	0.744893	FALSE
OTU_2291	4.14947e-05	9	0.596642	0.592096	0.720855	FALSE
OTU_8544	9.17294e-08	2	0.265499	0.521872	0.412411	FALSE
OTU_1652	2.28162e-05	4	0.795779	0.542919	0.794627	FALSE
OTU_14420	6.03557e-07	1	NA	NA	NA	FALSE
OTU_4550	4.35656e-08	1	NA	NA	NA	FALSE
OTU_633	8.21282e-05	25	0.68144	0.720272	0.840127	FALSE
OTU_10657	4.82265e-07	3	0.245908	0.532497	0.397154	FALSE
OTU_3816	9.49826e-07	1	NA	NA	NA	FALSE
OTU_8648	1.47373e-06	23	0.998885	0.706436	0.951664	FALSE
OTU_4008	2.64479e-05	12	0.480427	0.619367	0.658245	FALSE
OTU_10097	2.0624e-07	1	NA	NA	NA	FALSE
OTU_4317	4.88023e-07	2	0.430306	0.521872	0.559973	FALSE
OTU_1607	5.30444e-06	5	0.334984	0.553142	0.497664	FALSE
OTU_3764	8.82514e-07	4	0.894559	0.542919	0.836436	FALSE
OTU_11113	3.46766e-06	7	0.240303	0.573	0.410702	FALSE
OTU_2439	5.85636e-06	10	0.159845	0.601367	0.321261	FALSE
OTU_9442	3.90472e-06	9	0.512553	0.592096	0.665363	FALSE
OTU_3218	5.7827e-07	1	NA	NA	NA	FALSE
OTU_13585	5.57309e-07	1	NA	NA	NA	FALSE
OTU_794	1.20259e-05	36	0.826542	0.786814	0.930153	FALSE
OTU_8287	1.29876e-05	20	0.887634	0.684583	0.910359	FALSE
OTU_10203	1.16263e-05	30	0.53541	0.752442	0.769131	FALSE
OTU_7246	6.43441e-07	2	0.576229	0.521872	0.662055	FALSE
OTU_5165	2.15803e-05	40	0.882866	0.415749	0.734929	FALSE
OTU_4044	3.51123e-06	9	0.656225	0.592096	0.755858	FALSE
OTU_1160	9.7288e-05	35	0.642716	0.781387	0.848101	FALSE
OTU_11627	1.10229e-06	1	NA	NA	NA	FALSE
OTU_2672	9.57929e-06	4	0.609741	0.542919	0.69701	FALSE
OTU_11308	2.56739e-07	6	0.794115	0.563167	0.8071	FALSE
OTU_14272	4.31356e-07	4	0.531904	0.542919	0.647472	FALSE
OTU_15178	9.26941e-05	95	0.999098	0.959867	0.999148	FALSE
OTU_3318	3.79193e-06	13	0.800099	0.628103	0.848331	FALSE
OTU_12722	1.13544e-06	11	0.696346	0.610456	0.788734	FALSE
OTU_6494	2.1573e-06	13	0.497365	0.628103	0.675865	FALSE
OTU_16681	1.46481e-06	2	0.454211	0.521872	0.578266	FALSE
OTU_4052	1.50512e-07	2	0.972298	0.521872	0.851659	FALSE
OTU_6304	2.88643e-07	1	NA	NA	NA	FALSE
OTU_10619	3.84857e-07	1	NA	NA	NA	FALSE
OTU_492	6.06097e-05	31	0.784785	0.329782	0.60863	FALSE
OTU_6682	4.25463e-06	9	0.622362	0.592096	0.736377	FALSE
OTU_2990	1.82606e-05	9	0.573712	0.592096	0.706464	FALSE
OTU_2625	1.25713e-05	4	0.532944	0.0441508	0.111755	FALSE
OTU_866	3.68897e-05	5	0.740696	0.553142	0.775297	FALSE
OTU_3417	2.00821e-06	5	0.444356	0.553142	0.590704	FALSE
OTU_8999	8.36942e-06	14	0.197948	0.636667	0.387062	FALSE
OTU_2345	2.06619e-07	1	NA	NA	NA	FALSE
OTU_8276	2.03567e-07	2	0.550389	0.521872	0.645545	FALSE
OTU_141	0.000529358	5	0.377831	0.553142	0.536163	FALSE
OTU_7920	5.80875e-08	1	NA	NA	NA	FALSE
OTU_7651	1.49283e-05	19	0.273321	0.676996	0.497231	FALSE
OTU_9412	1.77929e-07	1	NA	NA	NA	FALSE
OTU_13415	1.63593e-06	3	0.436654	0.532497	0.571711	FALSE
OTU_11349	0.000122782	92	0.988481	0.955856	0.99845	FALSE
OTU_16173	2.46412e-08	1	NA	NA	NA	FALSE
OTU_12054	0.000137898	98	0.997851	0.963561	0.999249	FALSE
OTU_4888	4.91124e-06	5	0.71265	0.553142	0.761156	FALSE
OTU_5617	5.79766e-07	10	0.836372	0.601367	0.848621	FALSE
OTU_12028	2.28955e-05	76	0.998986	0.928145	0.997284	FALSE
OTU_880	3.21376e-06	6	0.708303	0.563167	0.765501	FALSE
OTU_12080	3.49767e-06	3	0.644173	0.532497	0.71004	FALSE
OTU_8593	7.49082e-06	14	0.407822	0.636667	0.609763	FALSE
OTU_2461	6.00267e-05	1	NA	NA	NA	FALSE
OTU_14879	5.22364e-05	92	0.999255	0.955856	0.998979	FALSE
OTU_12769	3.88096e-05	93	0.999556	0.957229	0.999053	FALSE
OTU_14357	1.10897e-07	1	NA	NA	NA	FALSE
OTU_3467	4.89305e-07	1	NA	NA	NA	FALSE
OTU_9114	1.1463e-06	2	0.333394	0.521872	0.478254	FALSE
OTU_5468	1.49545e-06	2	0.46586	0.521872	0.58694	FALSE
OTU_12546	4.10269e-07	2	0.581317	0.521872	0.665234	FALSE
OTU_4697	4.92823e-08	1	NA	NA	NA	FALSE
OTU_12578	4.71618e-07	2	0.717308	0.521872	0.742166	FALSE
OTU_9872	4.86551e-06	48	0.998543	0.843466	0.986844	FALSE
OTU_12067	4.05197e-07	1	NA	NA	NA	FALSE
OTU_3323	6.77632e-07	1	NA	NA	NA	FALSE
OTU_10387	1.47847e-07	1	NA	NA	NA	FALSE
OTU_5856	5.8006e-07	8	0.655322	0.582642	0.749437	FALSE
OTU_13204	2.82394e-05	23	0.712361	0.706436	0.848807	FALSE
OTU_12633	9.48601e-08	1	NA	NA	NA	FALSE
OTU_7386	4.125e-06	9	0.0292905	0.592096	0.0876606	TRUE
OTU_5018	1.98844e-07	2	0.92839	0.521872	0.835588	FALSE
OTU_3639	7.26846e-05	137	0.976669	0.990961	0.999477	FALSE
OTU_12097	1.28472e-05	66	0.999368	0.904151	0.995195	FALSE
OTU_2513	1.75513e-06	29	0.997764	0.746275	0.96419	FALSE
OTU_1334	0	0	NA	NA	NA	FALSE
OTU_730	2.35345e-05	27	0.662729	0.733545	0.836774	FALSE
OTU_209	6.21295e-05	69	0.950061	0.911979	0.990654	FALSE
OTU_10795	1.11206e-07	1	NA	NA	NA	FALSE
OTU_5769	9.66321e-06	42	0.944648	0.817011	0.971716	FALSE
OTU_2127	1.83e-06	3	0.333192	0.532497	0.484227	FALSE
OTU_4083	1.68063e-06	2	0.342114	0.521872	0.486154	FALSE
OTU_8211	0.000160855	67	0.913333	0.906824	0.984322	FALSE
OTU_304	0.000110826	8	0.579671	0.582642	0.70435	FALSE
OTU_12164	0.000137428	34	0.524351	0.775843	0.772702	FALSE
OTU_9941	1.26955e-05	23	0.82398	0.706436	0.897076	FALSE
OTU_11326	2.42332e-05	79	0.998898	0.934251	0.997719	FALSE
OTU_12765	2.0546e-07	2	0.403959	0.521872	0.539006	FALSE
OTU_405	0.000182414	40	0.734633	0.807382	0.902946	FALSE
OTU_4003	5.53811e-06	27	0.749844	0.733545	0.878837	FALSE
OTU_9023	6.86295e-07	1	NA	NA	NA	FALSE
OTU_4300	3.34439e-06	6	0.664562	0.563167	0.742084	FALSE
OTU_2159	2.72438e-05	7	0.660408	0.573	0.746144	FALSE
OTU_8284	4.29782e-07	2	0.580154	0.521872	0.664509	FALSE
OTU_14594	2.89135e-07	1	NA	NA	NA	FALSE
OTU_11953	1.54336e-06	14	0.654538	0.636667	0.781494	FALSE
OTU_6138	6.55675e-08	2	0.455524	0.521872	0.579251	FALSE
OTU_1075	8.25487e-06	5	0.379216	0.553142	0.537362	FALSE
OTU_2003	3.40817e-07	2	0.5952	0.521872	0.67379	FALSE
OTU_15632	1.25242e-05	69	0.997649	0.911979	0.995807	FALSE
OTU_7585	5.079e-07	3	0.789455	0.532497	0.784682	FALSE
OTU_1326	9.86114e-05	156	0.954395	0.995918	0.998754	FALSE
OTU_6183	1.11206e-07	1	NA	NA	NA	FALSE
OTU_1647	4.77776e-05	68	0.852343	0.909433	0.97258	FALSE
OTU_1870	5.88426e-05	13	0.575133	0.628103	0.729062	FALSE
OTU_5251	1.70456e-07	3	0.668665	0.532497	0.72375	FALSE
OTU_656	7.21551e-05	22	0.742008	0.6993	0.859312	FALSE
OTU_8610	2.44867e-06	28	0.900871	0.739977	0.936959	FALSE
OTU_3815	1.17878e-06	1	NA	NA	NA	FALSE
OTU_9946	3.13871e-07	1	NA	NA	NA	FALSE
OTU_3168	1.67921e-07	1	NA	NA	NA	FALSE
OTU_9708	4.39703e-07	2	0.570702	0.521872	0.658575	FALSE
OTU_6610	5.95221e-06	26	0.538852	0.726978	0.758855	FALSE
OTU_3625	4.22582e-07	1	NA	NA	NA	FALSE
OTU_9101	5.38469e-07	4	0.423702	0.542919	0.568078	FALSE
OTU_6384	1.59702e-06	2	0.59634	0.521872	0.674485	FALSE
OTU_1454	1.71624e-06	2	0.340711	0.521872	0.484891	FALSE
OTU_6217	8.31178e-06	57	0.949264	0.876983	0.985114	FALSE
OTU_8851	4.21226e-06	22	0.921607	0.6993	0.927608	FALSE
OTU_16199	2.04544e-05	81	0.999195	0.93807	0.997993	FALSE
OTU_2296	6.0667e-06	2	0.1938	0.521872	0.332874	FALSE
OTU_457	0.000121725	13	0.53082	0.628103	0.699622	FALSE
OTU_346	0.000101213	36	0.908896	0.786814	0.954907	FALSE
OTU_11261	1.43546e-06	5	0.661407	0.553142	0.733726	FALSE
OTU_7826	4.37925e-06	10	0.558603	0.601367	0.702375	FALSE
OTU_8676	6.82224e-06	65	0.998039	0.901413	0.994787	FALSE
OTU_8311	3.45297e-07	2	0.235665	0.521872	0.380728	FALSE
OTU_2720	1.1922e-06	21	0.997327	0.692017	0.946096	FALSE
OTU_9028	5.06703e-06	31	0.992741	0.75848	0.966611	FALSE
OTU_1003	2.29039e-07	2	0.673465	0.521872	0.71897	FALSE
OTU_10392	5.76483e-05	94	0.998682	0.958566	0.999075	FALSE
OTU_11849	2.68764e-07	1	NA	NA	NA	FALSE
OTU_15148	6.20218e-08	3	0.939295	0.532497	0.846693	FALSE
OTU_519	5.11304e-05	124	0.972503	0.985153	0.999108	FALSE
OTU_15020	4.03541e-07	3	0.48205	0.532497	0.60576	FALSE
OTU_7588	1.11484e-05	10	0.61496	0.601367	0.737691	FALSE
OTU_8345	3.79828e-07	1	NA	NA	NA	FALSE
OTU_9796	2.26597e-06	2	0.524577	0.521872	0.62842	FALSE
OTU_1894	7.13956e-07	2	0.856282	0.521872	0.806818	FALSE
OTU_7226	1.23965e-06	15	0.950256	0.64506	0.912983	FALSE
OTU_10548	5.91974e-06	49	0.999559	0.847539	0.987676	FALSE
OTU_2596	5.75076e-06	49	0.991756	0.847539	0.986553	FALSE
OTU_7827	1.49822e-05	50	0.933858	0.851521	0.977429	FALSE
OTU_4479	3.13205e-07	2	0.30015	0.521872	0.44702	FALSE
OTU_12551	2.44653e-07	1	NA	NA	NA	FALSE
OTU_7809	4.00687e-07	2	0.556078	0.521872	0.649233	FALSE
OTU_4522	7.34127e-06	18	0.754537	0.669252	0.849998	FALSE
OTU_16667	2.6658e-06	7	0.441409	0.573	0.600614	FALSE
OTU_13743	8.89646e-08	1	NA	NA	NA	FALSE
OTU_14277	1.66329e-05	9	0.826377	0.592096	0.839038	FALSE
OTU_4497	3.67327e-06	8	0.253069	0.582642	0.429706	FALSE
OTU_1152	1.01798e-06	3	0.55735	0.532497	0.657307	FALSE
OTU_6067	0.00014451	91	0.989439	0.954445	0.998423	FALSE
OTU_12589	1.45109e-06	1	NA	NA	NA	FALSE
OTU_6624	1.56809e-07	3	0.380597	0.532497	0.526163	FALSE
OTU_9196	7.99095e-07	3	0.144465	0.532497	0.274237	FALSE
OTU_14214	3.31847e-07	4	0.395785	0.542919	0.545295	FALSE
OTU_10623	1.12861e-06	6	0.703387	0.563167	0.762947	FALSE
OTU_5663	8.00137e-06	2	0.488596	0.521872	0.603435	FALSE
OTU_3511	1.37895e-06	1	NA	NA	NA	FALSE
OTU_12052	2.16388e-06	3	0.523792	0.532497	0.635051	FALSE
OTU_5875	3.75694e-05	11	0.420634	0.610456	0.60588	FALSE
OTU_8096	1.94128e-05	5	0.878278	0.553142	0.836536	FALSE
OTU_5336	2.13331e-05	11	0.785482	0.610456	0.83194	FALSE
OTU_5619	3.91295e-07	1	NA	NA	NA	FALSE
OTU_8154	0.000126025	142	0.995845	0.534008	0.867618	FALSE
OTU_12262	7.55885e-07	2	0.588497	0.521872	0.669681	FALSE
OTU_205	0.000451048	14	0.633374	0.636667	0.769479	FALSE
OTU_6924	3.13872e-06	35	0.999613	0.781387	0.974069	FALSE
OTU_901	2.23565e-05	7	0.723559	0.573	0.77963	FALSE
OTU_12912	1.49904e-07	1	NA	NA	NA	FALSE
OTU_6995	4.63052e-07	2	0.514228	0.521872	0.62137	FALSE
OTU_8378	2.94418e-07	1	NA	NA	NA	FALSE
OTU_9404	8.56533e-07	3	0.856923	0.532497	0.814322	FALSE
OTU_2904	3.07899e-06	3	0.520451	0.532497	0.632774	FALSE
OTU_10132	8.34445e-05	98	0.998275	0.963561	0.999265	FALSE
OTU_1961	1.42693e-05	1	NA	NA	NA	FALSE
OTU_10338	7.78257e-07	3	0.687959	0.532497	0.734213	FALSE
OTU_673	9.71932e-06	5	0.628019	0.553142	0.714681	FALSE
OTU_443	2.35607e-06	6	0.721905	0.563167	0.772467	FALSE
OTU_10907	1.73047e-06	8	0.232849	0.582642	0.406669	FALSE
OTU_8321	6.9661e-07	4	0.473961	0.542919	0.606619	FALSE
OTU_12820	3.78791e-07	1	NA	NA	NA	FALSE
OTU_999	1.12054e-05	1	NA	NA	NA	FALSE
OTU_1005	6.8067e-06	7	0.182518	0.573	0.340708	FALSE
OTU_4870	6.92236e-06	1	NA	NA	NA	FALSE
OTU_1861	6.82363e-07	8	0.876699	0.582642	0.853945	FALSE
OTU_16536	1.12568e-08	1	NA	NA	NA	FALSE
OTU_1351	2.51869e-06	3	0.345075	0.532497	0.495058	FALSE
OTU_8726	3.02188e-06	3	0.981134	0.532497	0.861639	FALSE
OTU_9483	2.81294e-07	2	0.820137	0.521872	0.79122	FALSE
OTU_11621	6.29106e-07	7	0.408021	0.573	0.573573	FALSE
OTU_12846	4.34498e-07	4	0.690666	0.542919	0.742787	FALSE
OTU_13807	1.27404e-06	6	0.410869	0.563167	0.570061	FALSE
OTU_769	4.13555e-05	16	0.666674	0.653287	0.797539	FALSE
OTU_12121	1.6578e-05	85	0.993793	0.94514	0.998118	FALSE
OTU_133	0.000632978	95	0.722512	0.959867	0.947329	FALSE
OTU_9795	1.14233e-06	1	NA	NA	NA	FALSE
OTU_16668	1.91961e-07	2	0.500678	0.521872	0.611974	FALSE
OTU_5322	1.71201e-07	1	NA	NA	NA	FALSE
OTU_10371	1.72926e-06	28	0.980783	0.739977	0.958391	FALSE
OTU_16316	2.34902e-07	1	NA	NA	NA	FALSE
OTU_4021	6.07845e-06	56	0.9978	0.873593	0.991389	FALSE
OTU_6735	2.22412e-07	1	NA	NA	NA	FALSE
OTU_11500	3.57903e-07	2	0.46076	0.521872	0.583161	FALSE
OTU_2540	4.83992e-05	112	0.943081	0.977205	0.996842	FALSE
OTU_6266	1.72488e-07	1	NA	NA	NA	FALSE
OTU_563	8.94007e-05	27	0.822893	0.733545	0.908338	FALSE
OTU_4962	2.39016e-05	5	0.619726	0.553142	0.7098	FALSE
OTU_12740	8.51821e-07	3	0.674606	0.532497	0.727003	FALSE
OTU_15015	1.72489e-05	15	0.554199	0.64506	0.725223	FALSE
OTU_12656	7.19885e-08	1	NA	NA	NA	FALSE
OTU_7134	6.39782e-07	6	0.813619	0.563167	0.815805	FALSE
OTU_890	3.38673e-05	8	0.71248	0.582642	0.780089	FALSE
OTU_4495	0.000333129	132	0.954625	0.989014	0.99841	FALSE
OTU_14637	3.95598e-06	4	0.327819	0.542919	0.485187	FALSE
OTU_418	1.97956e-05	34	0.822252	0.775843	0.9247	FALSE
OTU_12048	3.02282e-06	10	0.342871	0.601367	0.531757	FALSE
OTU_865	4.6779e-06	13	0.747965	0.628103	0.824709	FALSE
OTU_5909	3.48552e-06	5	0.735658	0.553142	0.7728	FALSE
OTU_10058	1.66401e-06	19	0.938731	0.676996	0.923607	FALSE
OTU_1490	7.2075e-06	3	0.490247	0.532497	0.611659	FALSE
OTU_2462	2.24125e-05	7	0.620676	0.573	0.723321	FALSE
OTU_12701	1.91499e-05	11	0.707488	0.610456	0.794498	FALSE
OTU_6770	2.29435e-07	1	NA	NA	NA	FALSE
OTU_892	1.03155e-07	1	NA	NA	NA	FALSE
OTU_16950	3.71997e-07	2	0.512875	0.521872	0.62044	FALSE
OTU_4344	6.92889e-06	13	0.408082	0.628103	0.605253	FALSE
OTU_300	2.39063e-05	52	0.922124	0.859219	0.976761	FALSE
OTU_4012	6.49061e-07	5	0.339324	0.553142	0.501696	FALSE
OTU_5688	1.24644e-06	18	0.467861	0.669252	0.676702	FALSE
OTU_5834	4.34772e-07	1	NA	NA	NA	FALSE
OTU_9376	9.38724e-06	53	0.987918	0.862938	0.988546	FALSE
OTU_787	2.05754e-06	1	NA	NA	NA	FALSE
OTU_11921	2.33744e-06	13	0.759447	0.628103	0.830102	FALSE
OTU_15137	2.8356e-07	1	NA	NA	NA	FALSE
OTU_814	2.09797e-05	6	0.603387	0.563167	0.706588	FALSE
OTU_4309	1.05537e-07	2	0.77511	0.521872	0.770622	FALSE
OTU_628	0	0	NA	NA	NA	FALSE
OTU_15082	3.36267e-06	8	0.230155	0.582642	0.403525	FALSE
OTU_6301	1.47847e-07	1	NA	NA	NA	FALSE
OTU_15810	7.264e-05	93	0.998857	0.957229	0.999024	FALSE
OTU_7456	2.52447e-07	1	NA	NA	NA	FALSE
OTU_1624	4.4751e-06	4	0.540702	0.542919	0.653366	FALSE
OTU_3393	1.93212e-05	1	NA	NA	NA	FALSE
OTU_14204	1.04391e-05	19	0.856878	0.676996	0.895998	FALSE
OTU_8717	6.285e-07	1	NA	NA	NA	FALSE
OTU_8680	1.10235e-06	15	0.97142	0.64506	0.919514	FALSE
OTU_2572	2.94337e-06	27	0.993899	0.733545	0.959445	FALSE
OTU_6766	1.10006e-07	1	NA	NA	NA	FALSE
OTU_16539	1.53044e-06	11	0.498931	0.610456	0.666666	FALSE
OTU_13984	2.20124e-06	25	0.874249	0.720272	0.920942	FALSE
OTU_16440	2.36e-07	1	NA	NA	NA	FALSE
OTU_1376	1.67592e-06	2	0.440176	0.521872	0.567607	FALSE
OTU_5321	2.4792e-06	9	0.819799	0.592096	0.836238	FALSE
OTU_3425	1.546e-06	25	0.993933	0.720272	0.955165	FALSE
OTU_4075	7.24804e-05	8	0.468746	0.582642	0.627575	FALSE
OTU_6335	7.78376e-07	3	0.467421	0.532497	0.595047	FALSE
OTU_13500	8.42094e-08	1	NA	NA	NA	FALSE
OTU_8996	1.33447e-07	1	NA	NA	NA	FALSE
OTU_3362	3.20494e-06	2	0.471046	0.521872	0.590752	FALSE
OTU_7670	1.18043e-06	1	NA	NA	NA	FALSE
OTU_8484	1.07299e-06	5	0.491267	0.553142	0.625793	FALSE
OTU_5452	1.03685e-07	2	0.67278	0.521872	0.718596	FALSE
OTU_15705	1.36341e-07	1	NA	NA	NA	FALSE
OTU_3917	3.33617e-07	1	NA	NA	NA	FALSE
OTU_3849	1.86041e-05	80	0.997649	0.936185	0.997771	FALSE
OTU_3002	2.02288e-06	2	0.138563	0.521872	0.262259	FALSE
OTU_10554	0.000125027	99	0.996008	0.964725	0.999224	FALSE
OTU_878	2.36823e-07	1	NA	NA	NA	FALSE
OTU_1466	2.55344e-05	16	0.759945	0.653287	0.844109	FALSE
OTU_9130	3.20618e-05	18	0.771762	0.669252	0.857744	FALSE
OTU_10825	0.000337985	96	0.989323	0.961132	0.998773	FALSE
OTU_12653	1.34475e-07	1	NA	NA	NA	FALSE
OTU_15777	4.41397e-08	1	NA	NA	NA	FALSE
OTU_8413	6.85121e-06	3	0.602823	0.532497	0.685759	FALSE
OTU_9383	4.36903e-07	1	NA	NA	NA	FALSE
OTU_9979	2.65678e-06	1	NA	NA	NA	FALSE
OTU_4282	2.14643e-06	23	0.993924	0.706436	0.950434	FALSE
OTU_12373	0.000132103	96	0.997323	0.961132	0.999129	FALSE
OTU_11276	7.72409e-07	1	NA	NA	NA	FALSE
OTU_2709	7.25043e-06	10	0.441221	0.601367	0.617372	FALSE
OTU_3663	2.21893e-06	2	0.475627	0.521872	0.594095	FALSE
OTU_15127	1.55288e-05	78	0.999475	0.932267	0.997618	FALSE
OTU_2531	0.000113423	18	0.677176	0.0293662	0.0977946	TRUE
OTU_14189	1.46153e-07	1	NA	NA	NA	FALSE
OTU_15105	2.906e-06	2	0.154724	0.521872	0.28394	FALSE
OTU_12229	8.08962e-08	1	NA	NA	NA	FALSE
OTU_897	4.33188e-05	64	0.946149	0.898607	0.988176	FALSE
OTU_2083	1.53336e-06	2	0.626967	0.521872	0.692739	FALSE
OTU_14854	1.00472e-05	59	0.993954	0.883531	0.99226	FALSE
OTU_7883	1.0035e-05	69	0.997293	0.911979	0.995776	FALSE
OTU_14069	5.88487e-07	3	0.80591	0.532497	0.792185	FALSE
OTU_488	0.000154763	3	0.477964	0.532497	0.602792	FALSE
OTU_499	2.43059e-05	49	0.976198	0.847539	0.984159	FALSE
OTU_3635	9.67968e-06	7	0.754137	0.573	0.794691	FALSE
OTU_15736	1.05603e-06	1	NA	NA	NA	FALSE
OTU_1515	1.91206e-05	32	0.829285	0.764391	0.922871	FALSE
OTU_15248	8.67665e-05	95	0.999614	0.959867	0.999168	FALSE
OTU_1429	4.36844e-06	10	0.848423	0.601367	0.85355	FALSE
OTU_3094	3.75455e-05	12	0.786305	0.619367	0.8374	FALSE
OTU_6423	5.59384e-07	1	NA	NA	NA	FALSE
OTU_762	0	0	NA	NA	NA	FALSE
OTU_1918	4.11086e-06	45	0.999573	0.830681	0.984714	FALSE
OTU_2688	1.50199e-06	2	0.257198	0.521872	0.403779	FALSE
OTU_1126	4.16283e-06	14	0.572695	0.636667	0.732481	FALSE
OTU_14563	3.36643e-05	91	0.999621	0.954445	0.998929	FALSE
OTU_6802	1.18261e-05	6	0.656959	0.563167	0.737851	FALSE
OTU_1415	4.74606e-06	9	0.249606	0.592096	0.43036	FALSE
OTU_15749	2.44653e-07	1	NA	NA	NA	FALSE
OTU_2424	2.1667e-05	12	0.293135	0.619367	0.491329	FALSE
OTU_3040	2.90847e-06	3	0.364859	0.532497	0.51261	FALSE
OTU_861	9.71501e-05	6	0.710352	0.563167	0.766559	FALSE
OTU_1468	4.19138e-05	1	NA	NA	NA	FALSE
OTU_548	8.99959e-05	22	0.807643	0.6993	0.887453	FALSE
OTU_9244	7.1513e-07	7	0.919547	0.573	0.864508	FALSE
OTU_12233	3.01531e-07	2	0.622212	0.521872	0.689957	FALSE
OTU_15319	3.493e-05	141	0.998734	0.992297	0.99996	FALSE
OTU_5115	2.91093e-06	27	0.905403	0.733545	0.935953	FALSE
OTU_1566	1.19729e-05	20	0.644087	0.684583	0.801995	FALSE
OTU_1715	2.20561e-05	7	0.840642	0.573	0.833541	FALSE
OTU_10267	0.000658391	180	0.782429	0.998712	0.974152	FALSE
OTU_11219	1.38835e-07	2	0.646692	0.521872	0.704079	FALSE
OTU_14648	2.25567e-07	4	0.428832	0.542919	0.572155	FALSE
OTU_12412	7.53217e-06	8	0.749491	0.582642	0.798497	FALSE
OTU_11052	1.11206e-07	1	NA	NA	NA	FALSE
OTU_1507	3.85634e-05	10	0.735544	0.601367	0.80314	FALSE
OTU_6502	1.67422e-05	1	NA	NA	NA	FALSE
OTU_3281	8.1362e-07	3	0.843584	0.532497	0.808694	FALSE
OTU_14699	7.22662e-06	64	0.999998	0.898607	0.994676	FALSE
OTU_15824	2.28259e-06	3	0.70462	0.532497	0.743015	FALSE
OTU_1213	2.69637e-05	21	0.836907	0.692017	0.89548	FALSE
OTU_4526	3.43691e-06	28	0.946176	0.739977	0.949725	FALSE
OTU_12850	3.48525e-07	1	NA	NA	NA	FALSE
OTU_156	0.000615877	64	0.680074	0.898607	0.912073	FALSE
OTU_14531	7.82948e-08	1	NA	NA	NA	FALSE
OTU_12821	1.0389e-06	4	0.430683	0.542919	0.573617	FALSE
OTU_6253	2.87131e-07	4	0.58079	0.542919	0.679255	FALSE
OTU_2110	2.33319e-06	1	NA	NA	NA	FALSE
OTU_13385	1.44878e-05	77	0.999984	0.930232	0.997507	FALSE
OTU_3538	3.53177e-05	49	0.593358	0.847539	0.848571	FALSE
OTU_9834	4.89305e-07	1	NA	NA	NA	FALSE
OTU_13417	8.62441e-08	1	NA	NA	NA	FALSE
OTU_236	8.87608e-05	62	0.921251	0.892791	0.983219	FALSE
OTU_4549	4.15871e-05	9	0.527713	0.592096	0.675934	FALSE
OTU_2179	3.67404e-06	7	0.573586	0.573	0.694375	FALSE
OTU_11672	1.99606e-06	15	0.866251	0.64506	0.883992	FALSE
OTU_12956	0.000168103	99	0.99461	0.964725	0.99917	FALSE
OTU_12146	1.90685e-05	23	0.733967	0.706436	0.859059	FALSE
OTU_12851	5.25194e-06	7	0.491838	0.573	0.638745	FALSE
OTU_857	4.09098e-05	6	0.349813	0.563167	0.517042	FALSE
OTU_6926	1.50993e-06	1	NA	NA	NA	FALSE
OTU_9167	3.93334e-08	1	NA	NA	NA	FALSE
OTU_1609	4.79058e-06	14	0.77299	0.636667	0.841061	FALSE
OTU_1243	2.09659e-06	3	0.495168	0.532497	0.615165	FALSE
OTU_2121	0.000419309	87	0.867255	0.948407	0.983224	FALSE
OTU_3763	3.29798e-06	11	0.659295	0.610456	0.768773	FALSE
OTU_3127	1.08982e-06	16	0.760212	0.653287	0.844231	FALSE
OTU_7502	1.87063e-06	5	0.642584	0.553142	0.723107	FALSE
OTU_8800	9.31341e-06	66	0.998753	0.904151	0.995138	FALSE
OTU_5403	1.08522e-05	3	0.49917	0.532497	0.617997	FALSE
OTU_5833	1.52905e-05	29	0.79395	0.746275	0.90262	FALSE
OTU_793	1.35482e-05	1	NA	NA	NA	FALSE
OTU_11568	2.9594e-07	1	NA	NA	NA	FALSE
OTU_862	8.73431e-06	4	0.664841	0.542919	0.728769	FALSE
OTU_8059	2.58181e-06	3	0.735786	0.532497	0.758922	FALSE
OTU_877	0	0	NA	NA	NA	FALSE
OTU_1217	1.15868e-05	40	0.884506	0.807382	0.954572	FALSE
OTU_2328	1.33641e-06	18	0.782064	0.669252	0.862253	FALSE
OTU_10087	2.60863e-07	1	NA	NA	NA	FALSE
OTU_2034	0.00287852	241	0.614634	0.999982	0.913788	FALSE
OTU_11103	2.44653e-07	1	NA	NA	NA	FALSE
OTU_11861	3.52593e-05	93	0.999495	0.957229	0.999051	FALSE
OTU_569	1.46615e-06	1	NA	NA	NA	FALSE
OTU_12216	3.33578e-06	40	0.999958	0.807382	0.980121	FALSE
OTU_1212	3.53244e-05	32	0.921733	0.764391	0.951286	FALSE
OTU_2654	1.13833e-06	21	0.974979	0.692017	0.940187	FALSE
OTU_3679	1.25504e-06	2	0.696055	0.521872	0.731102	FALSE
OTU_12721	3.10826e-07	6	0.915668	0.563167	0.857195	FALSE
OTU_497	4.78148e-05	7	0.539649	0.573	0.67215	FALSE
OTU_445	1.76282e-06	3	0.704865	0.532497	0.743143	FALSE
OTU_15049	4.75602e-07	1	NA	NA	NA	FALSE
OTU_12654	2.16665e-07	2	0.114955	0.521872	0.228781	FALSE
OTU_2528	8.64575e-06	63	0.999056	0.895734	0.994271	FALSE
OTU_7982	1.90651e-05	73	0.999046	0.92156	0.996768	FALSE
OTU_3083	1.21171e-06	14	0.78724	0.636667	0.84741	FALSE
OTU_5842	0.000180232	115	0.970175	0.979472	0.998742	FALSE
OTU_15558	5.80875e-08	1	NA	NA	NA	FALSE
OTU_11678	4.4567e-06	3	0.469817	0.532497	0.596818	FALSE
OTU_12479	1.22863e-06	5	0.51584	0.553142	0.643168	FALSE
OTU_4199	1.05007e-06	3	0.264658	0.532497	0.41708	FALSE
OTU_8718	1.35841e-05	3	0.61178	0.532497	0.691143	FALSE
OTU_3747	2.66894e-07	1	NA	NA	NA	FALSE
OTU_5262	1.42088e-07	3	0.439629	0.532497	0.574016	FALSE
OTU_1571	6.37787e-07	3	0.300198	0.532497	0.452947	FALSE
OTU_5823	1.4057e-06	3	0.545242	0.532497	0.649404	FALSE
OTU_13473	4.165e-07	2	0.445369	0.521872	0.571578	FALSE
OTU_3207	1.00334e-06	21	0.996829	0.692017	0.945968	FALSE
OTU_9078	1.11023e-06	3	0.702728	0.532497	0.742026	FALSE
OTU_11794	2.91255e-07	2	0.494382	0.521872	0.607543	FALSE
OTU_3728	5.20451e-06	5	0.337121	0.553142	0.499653	FALSE
OTU_4626	4.55053e-06	3	0.652966	0.532497	0.715018	FALSE
OTU_15383	1.58782e-06	20	0.874146	0.684583	0.905689	FALSE
OTU_8256	7.49513e-07	13	0.823987	0.628103	0.858433	FALSE
OTU_9980	7.0651e-06	57	0.994319	0.876983	0.991434	FALSE
OTU_8993	7.59552e-07	4	0.167689	0.542919	0.309217	FALSE
OTU_65	0.000295229	97	0.996357	0.962363	0.999142	FALSE
OTU_11154	5.38544e-06	47	0.979682	0.839299	0.983172	FALSE
OTU_9125	5.89084e-06	43	0.89394	0.821669	0.961148	FALSE
OTU_3984	4.20319e-05	89	0.999016	0.951507	0.998758	FALSE
OTU_11808	8.57875e-07	3	0.359115	0.532497	0.507574	FALSE
OTU_9633	2.49432e-06	2	0.242652	0.521872	0.388316	FALSE
OTU_5718	2.76093e-06	4	0.31988	0.542919	0.477694	FALSE
OTU_13923	5.54246e-06	20	0.817186	0.684583	0.884368	FALSE
OTU_5543	3.01012e-06	1	NA	NA	NA	FALSE
OTU_409	0.000138465	24	0.621643	0.713425	0.804087	FALSE
OTU_3321	8.15885e-07	3	0.410272	0.532497	0.550784	FALSE
OTU_9308	7.12056e-06	4	0.628027	0.542919	0.707838	FALSE
OTU_639	6.53726e-06	28	0.665297	0.739977	0.84118	FALSE
OTU_16715	5.51956e-08	2	0.611379	0.521872	0.683549	FALSE
OTU_12700	1.88427e-05	76	0.999826	0.928145	0.997342	FALSE
OTU_5764	9.67048e-08	1	NA	NA	NA	FALSE
OTU_16689	1.02712e-05	3	0.556	0.532497	0.656432	FALSE
OTU_12403	7.94903e-07	12	0.986051	0.619367	0.91188	FALSE
OTU_1330	1.84508e-05	16	0.316514	0.174942	0.2156	FALSE
OTU_16146	1.26457e-05	45	0.977182	0.830681	0.981046	FALSE
OTU_7521	6.16029e-08	1	NA	NA	NA	FALSE
OTU_15390	1.52053e-07	1	NA	NA	NA	FALSE
OTU_737	7.21005e-05	9	0.583283	0.592096	0.712535	FALSE
OTU_4348	1.07504e-07	1	NA	NA	NA	FALSE
OTU_1675	1.14516e-06	15	0.954287	0.64506	0.91425	FALSE
OTU_5822	6.24382e-06	4	0.444158	0.542919	0.584135	FALSE
OTU_16824	6.06474e-07	1	NA	NA	NA	FALSE
OTU_10970	3.65852e-06	1	NA	NA	NA	FALSE
OTU_820	7.57032e-05	3	0.642452	0.532497	0.709059	FALSE
OTU_4753	2.33168e-06	1	NA	NA	NA	FALSE
OTU_13364	1.42687e-07	3	0.521653	0.532497	0.633594	FALSE
OTU_2780	7.86438e-07	2	0.394385	0.521872	0.531168	FALSE
OTU_5841	7.77229e-06	2	0.456207	0.521872	0.579763	FALSE
OTU_7262	7.56065e-06	57	0.99208	0.876983	0.991163	FALSE
OTU_1125	2.03668e-06	1	NA	NA	NA	FALSE
OTU_7459	9.05894e-06	11	0.785398	0.610456	0.831902	FALSE
OTU_3086	1.65395e-07	1	NA	NA	NA	FALSE
OTU_8013	1.31387e-06	8	0.325664	0.582642	0.505116	FALSE
OTU_3413	1.01227e-06	4	0.0790156	0.542919	0.177984	FALSE
OTU_7575	9.62142e-08	1	NA	NA	NA	FALSE
OTU_6446	9.38724e-07	3	0.808329	0.532497	0.793272	FALSE
OTU_8375	7.44045e-06	2	0.406856	0.521872	0.541355	FALSE
OTU_12725	2.59518e-05	71	0.944135	0.916888	0.990544	FALSE
OTU_9850	0.000160334	108	0.852197	0.973851	0.984637	FALSE
OTU_1451	1.0461e-05	34	0.84901	0.775843	0.933698	FALSE
OTU_2384	4.13138e-06	3	0.49597	0.532497	0.615733	FALSE
OTU_222	0.000141308	20	0.440251	0.684583	0.66286	FALSE
OTU_6274	5.94062e-07	4	0.502719	0.542919	0.627348	FALSE
OTU_8377	5.19879e-07	5	0.399546	0.553142	0.554629	FALSE
OTU_1501	2.03066e-05	2	0.629209	0.521872	0.694044	FALSE
OTU_8938	1.30491e-07	1	NA	NA	NA	FALSE
OTU_4718	1.11006e-05	3	0.553348	0.532497	0.65471	FALSE
OTU_5090	9.34128e-07	1	NA	NA	NA	FALSE
OTU_14577	4.61718e-08	1	NA	NA	NA	FALSE
OTU_9249	1.37878e-07	2	0.62276	0.521872	0.690279	FALSE
OTU_7842	1.05532e-05	41	0.676516	0.81225	0.878511	FALSE
OTU_1033	6.27074e-06	10	0.840588	0.601367	0.850357	FALSE
OTU_11007	6.51408e-08	1	NA	NA	NA	FALSE
OTU_12687	1.11938e-05	3	0.53972	0.532497	0.645753	FALSE
OTU_5148	2.95295e-05	15	0.666604	0.64506	0.792907	FALSE
OTU_12471	5.41372e-07	1	NA	NA	NA	FALSE
OTU_14666	1.6421e-06	9	0.897422	0.592096	0.867347	FALSE
OTU_1473	9.87443e-07	5	0.560761	0.553142	0.673278	FALSE
OTU_5463	1.26369e-05	3	0.664679	0.532497	0.721552	FALSE
OTU_11952	0.000638785	71	0.90444	0.916888	0.984517	FALSE
OTU_16108	9.30965e-08	1	NA	NA	NA	FALSE
OTU_12019	1.05595e-05	65	0.999401	0.901413	0.994916	FALSE
OTU_16617	1.18301e-07	1	NA	NA	NA	FALSE
OTU_12958	5.3248e-07	5	0.937721	0.553142	0.859185	FALSE
OTU_9846	1.18411e-07	1	NA	NA	NA	FALSE
OTU_1073	8.74165e-06	19	0.916993	0.676996	0.916764	FALSE
OTU_11386	1.02762e-06	8	0.941524	0.582642	0.877954	FALSE
OTU_3051	5.0895e-06	1	NA	NA	NA	FALSE
OTU_6859	3.51187e-07	3	0.00941406	0.532497	0.0315603	TRUE
OTU_7958	1.57478e-06	4	0.358052	0.542919	0.512784	FALSE
OTU_13300	1.41055e-06	7	0.307764	0.573	0.482365	FALSE
OTU_9866	2.03723e-05	88	0.990606	0.949978	0.998227	FALSE
OTU_2043	2.56317e-06	2	0.0720329	0.521872	0.16093	FALSE
OTU_12560	3.22392e-05	98	0.974837	0.963561	0.99812	FALSE
OTU_1139	2.03839e-05	64	0.969266	0.898607	0.991295	FALSE
OTU_13013	3.82347e-07	1	NA	NA	NA	FALSE
OTU_10230	2.10798e-05	81	0.999954	0.93807	0.998039	FALSE
OTU_2579	2.20586e-05	14	0.551291	0.636667	0.718474	FALSE
OTU_8855	8.43097e-07	1	NA	NA	NA	FALSE
OTU_9879	3.81648e-06	7	0.728314	0.573	0.78202	FALSE
OTU_12356	8.25406e-06	10	0.617493	0.601367	0.739203	FALSE
OTU_8232	6.39833e-06	41	0.982325	0.81225	0.978042	FALSE
OTU_9860	4.40095e-07	9	0.969418	0.592096	0.892636	FALSE
OTU_15299	5.1936e-07	4	0.79668	0.542919	0.795038	FALSE
OTU_12626	1.62521e-05	13	0.736624	0.628103	0.819274	FALSE
OTU_9920	5.11733e-07	2	0.779236	0.521872	0.772565	FALSE
OTU_201	0.000497619	55	0.534086	0.870123	0.820845	FALSE
OTU_3400	1.20524e-06	17	0.875044	0.661351	0.895238	FALSE
OTU_9667	2.35799e-05	20	0.738489	0.684583	0.850394	FALSE
OTU_8245	7.56235e-06	4	0.644028	0.542919	0.717076	FALSE
OTU_2974	9.96669e-06	3	0.43591	0.532497	0.571133	FALSE
OTU_8980	0.000550521	173	0.935962	0.99816	0.997789	FALSE
OTU_7707	9.95991e-06	14	0.267727	0.636667	0.472034	FALSE
OTU_15149	6.50756e-08	1	NA	NA	NA	FALSE
OTU_15215	4.22582e-07	1	NA	NA	NA	FALSE
OTU_1129	2.08915e-05	3	0.580451	0.532497	0.671998	FALSE
OTU_331	5.17773e-05	93	0.990033	0.957229	0.998607	FALSE
OTU_12955	1.22492e-07	2	0.63963	0.521872	0.700055	FALSE
OTU_1705	2.33328e-06	27	0.933192	0.733545	0.943986	FALSE
OTU_9066	2.23492e-05	14	0.864738	0.636667	0.879139	FALSE
OTU_6158	2.61564e-06	1	NA	NA	NA	FALSE
OTU_11280	3.47905e-07	1	NA	NA	NA	FALSE
OTU_16948	9.43975e-08	1	NA	NA	NA	FALSE
OTU_11577	2.77031e-07	1	NA	NA	NA	FALSE
OTU_3848	3.54374e-06	6	0.758943	0.563167	0.790715	FALSE
OTU_10903	4.85823e-06	4	0.650022	0.542919	0.72048	FALSE
OTU_4957	0	0	NA	NA	NA	FALSE
OTU_5762	7.42736e-07	1	NA	NA	NA	FALSE
OTU_4152	2.22412e-07	1	NA	NA	NA	FALSE
OTU_3367	1.23004e-05	69	0.994243	0.911979	0.995508	FALSE
OTU_7249	5.33788e-07	1	NA	NA	NA	FALSE
OTU_15225	4.44823e-08	1	NA	NA	NA	FALSE
OTU_5095	9.58884e-06	72	0.998042	0.919253	0.996495	FALSE
OTU_11838	4.6494e-05	106	0.952279	0.972021	0.997164	FALSE
OTU_14144	1.54601e-05	68	0.997425	0.909433	0.995544	FALSE
OTU_8041	6.42759e-08	1	NA	NA	NA	FALSE
OTU_1599	3.82806e-05	4	0.558733	0.542919	0.665203	FALSE
OTU_2673	3.01134e-06	4	0.656252	0.542919	0.723987	FALSE
OTU_5443	1.83089e-05	4	0.516055	0.0441508	0.108947	FALSE
OTU_10871	1.52702e-06	1	NA	NA	NA	FALSE
OTU_786	4.08068e-06	3	0.410396	0.532497	0.550885	FALSE
OTU_3667	2.57334e-07	1	NA	NA	NA	FALSE
OTU_5070	3.781e-07	1	NA	NA	NA	FALSE
OTU_8086	1.44713e-07	1	NA	NA	NA	FALSE
OTU_8954	1.14504e-06	8	0.928142	0.582642	0.873217	FALSE
OTU_14378	1.26238e-06	6	0.440642	0.563167	0.594009	FALSE
OTU_9003	5.29945e-06	1	NA	NA	NA	FALSE
OTU_6811	1.75691e-07	3	0.756875	0.532497	0.769285	FALSE
OTU_16434	4.05717e-07	7	0.983078	0.573	0.886604	FALSE
OTU_2778	9.00374e-08	1	NA	NA	NA	FALSE
OTU_2322	1.65535e-06	6	0.190289	0.563167	0.346504	FALSE
OTU_7784	5.68942e-07	1	NA	NA	NA	FALSE
OTU_11611	1.01462e-06	1	NA	NA	NA	FALSE
OTU_14145	0.000102898	96	0.994545	0.961132	0.999012	FALSE
OTU_2441	9.44122e-07	17	0.945142	0.661351	0.918785	FALSE
OTU_12217	7.59315e-05	98	0.999678	0.963561	0.999316	FALSE
OTU_530	0.000159948	56	0.830132	0.873593	0.958212	FALSE
OTU_4572	8.90841e-05	96	0.998426	0.961132	0.999174	FALSE
OTU_7300	2.18501e-07	1	NA	NA	NA	FALSE
OTU_2098	1.74711e-07	1	NA	NA	NA	FALSE
OTU_16625	2.63621e-07	1	NA	NA	NA	FALSE
OTU_3026	1.29117e-05	73	0.999638	0.92156	0.996813	FALSE
OTU_2050	1.88875e-05	3	0.216172	0.532497	0.363964	FALSE
OTU_6347	2.84803e-06	33	0.999582	0.770178	0.971213	FALSE
OTU_13362	2.36165e-07	1	NA	NA	NA	FALSE
OTU_1621	6.37918e-06	61	0.997481	0.889777	0.993424	FALSE
OTU_9790	1.16006e-07	2	0.758048	0.521872	0.762465	FALSE
OTU_1169	0.000108918	95	0.997726	0.959867	0.999092	FALSE
OTU_5965	3.94174e-07	1	NA	NA	NA	FALSE
OTU_10806	1.58245e-07	2	0.930698	0.521872	0.836459	FALSE
OTU_14369	1.90762e-06	8	0.665808	0.582642	0.75527	FALSE
OTU_5282	1.31862e-06	4	0.736732	0.542919	0.766503	FALSE
OTU_2933	1.95152e-06	2	0.44359	0.521872	0.570221	FALSE
OTU_3383	7.90675e-06	1	NA	NA	NA	FALSE
OTU_3365	4.45285e-07	2	0.480601	0.521872	0.597699	FALSE
OTU_7944	1.70088e-07	2	0.413537	0.521872	0.546729	FALSE
OTU_377	8.35388e-05	18	0.530395	0.669252	0.722619	FALSE
OTU_1101	2.24296e-07	2	0.716284	0.521872	0.741641	FALSE
OTU_4715	7.11717e-07	1	NA	NA	NA	FALSE
OTU_4767	9.03635e-07	10	0.766567	0.601367	0.81797	FALSE
OTU_7940	2.23086e-06	19	0.950252	0.676996	0.927095	FALSE
OTU_8549	0	0	NA	NA	NA	FALSE
OTU_9778	1.0149e-06	3	0.800997	0.532497	0.789964	FALSE
OTU_6369	8.48079e-07	2	0.52469	0.521872	0.628496	FALSE
OTU_13051	9.98072e-07	1	NA	NA	NA	FALSE
OTU_5361	1.08677e-05	69	0.999218	0.911979	0.995941	FALSE
OTU_8436	3.58737e-05	28	0.760019	0.739977	0.886083	FALSE
OTU_16913	0.0002431	101	0.997979	0.966959	0.99938	FALSE
OTU_14157	5.78853e-08	1	NA	NA	NA	FALSE
OTU_9815	0.000338697	101	0.983843	0.966959	0.998796	FALSE
OTU_15354	3.73951e-05	83	0.999412	0.941697	0.998233	FALSE
OTU_251	0.000528766	28	0.726308	0.000752999	0.00465487	TRUE
OTU_16181	0.000522421	103	0.982952	0.969071	0.998856	FALSE
OTU_10913	3.18063e-06	21	0.972872	0.692017	0.939611	FALSE
OTU_11316	6.3721e-08	1	NA	NA	NA	FALSE
OTU_1803	5.86364e-06	1	NA	NA	NA	FALSE
OTU_12129	4.15604e-07	3	0.443839	0.532497	0.577261	FALSE
OTU_8063	0.000109385	92	0.995033	0.955856	0.998785	FALSE
OTU_6714	0.000122773	114	0.88048	0.978739	0.989971	FALSE
OTU_4928	1.56241e-05	1	NA	NA	NA	FALSE
OTU_1058	2.57571e-05	6	0.470067	0.563167	0.616563	FALSE
OTU_823	3.43767e-05	4	0.612144	0.542919	0.69845	FALSE
OTU_3247	1.40754e-06	16	0.905129	0.653287	0.901993	FALSE
OTU_12899	3.01565e-05	182	0.999998	0.998841	0.999999	FALSE
OTU_5903	6.28927e-06	24	0.944313	0.713425	0.93979	FALSE
OTU_520	0.000138459	42	0.736271	0.817011	0.907281	FALSE
OTU_1779	9.80039e-06	1	NA	NA	NA	FALSE
OTU_5709	1.90698e-06	13	0.877577	0.628103	0.879532	FALSE
OTU_16553	0.000366379	94	0.991056	0.958566	0.998728	FALSE
OTU_1780	8.62441e-08	1	NA	NA	NA	FALSE
OTU_13145	4.50976e-06	3	0.404399	0.0331197	0.0711598	TRUE
OTU_3278	0	0	NA	NA	NA	FALSE
OTU_1608	4.39518e-06	1	NA	NA	NA	FALSE
OTU_9617	7.05401e-07	1	NA	NA	NA	FALSE
OTU_8998	9.08547e-06	2	0.758042	0.521872	0.762462	FALSE
OTU_8188	8.6055e-07	19	0.954867	0.676996	0.928466	FALSE
OTU_466	4.85468e-05	10	0.680885	0.601367	0.775075	FALSE
OTU_5741	1.82227e-07	2	0.189688	0.521872	0.327935	FALSE
OTU_12102	4.44823e-08	1	NA	NA	NA	FALSE
OTU_2289	6.57395e-06	3	0.282745	0.532497	0.435631	FALSE
OTU_8909	4.4462e-07	3	0.46126	0.532497	0.590462	FALSE
OTU_8460	5.32506e-07	2	0.395791	0.521872	0.532327	FALSE
OTU_12053	3.55947e-07	3	0.615858	0.532497	0.693572	FALSE
OTU_2696	1.93254e-06	2	0.493824	0.521872	0.607149	FALSE
OTU_4505	1.01167e-06	6	0.0396947	0.563167	0.107319	FALSE
OTU_7803	2.73906e-06	1	NA	NA	NA	FALSE
OTU_4214	2.04366e-06	7	0.782261	0.573	0.807916	FALSE
OTU_2926	6.51858e-06	3	0.543164	0.532497	0.648034	FALSE
OTU_8133	8.89646e-08	1	NA	NA	NA	FALSE
OTU_4484	4.79761e-07	11	0.934353	0.610456	0.890622	FALSE
OTU_501	3.01037e-05	47	0.926771	0.839299	0.97326	FALSE
OTU_7413	2.97128e-05	48	0.974272	0.843466	0.983078	FALSE
OTU_4814	2.15723e-07	1	NA	NA	NA	FALSE
OTU_7028	8.38042e-07	1	NA	NA	NA	FALSE
OTU_3856	2.71232e-06	5	0.912631	0.553142	0.849888	FALSE
OTU_11499	4.50178e-07	1	NA	NA	NA	FALSE
OTU_550	1.19241e-05	32	0.813847	0.764391	0.917381	FALSE
OTU_9543	7.43191e-06	12	0.127383	0.619367	0.279264	FALSE
OTU_1852	8.02231e-07	1	NA	NA	NA	FALSE
OTU_10981	4.16304e-06	44	0.996538	0.826225	0.983391	FALSE
OTU_8454	2.78395e-07	1	NA	NA	NA	FALSE
OTU_3737	1.04343e-06	16	0.984801	0.653287	0.927114	FALSE
OTU_11055	2.0017e-07	1	NA	NA	NA	FALSE
OTU_2995	3.32656e-07	1	NA	NA	NA	FALSE
OTU_2554	1.59199e-06	1	NA	NA	NA	FALSE
OTU_14614	2.16722e-06	8	0.787025	0.582642	0.816078	FALSE
OTU_10752	4.00341e-07	1	NA	NA	NA	FALSE
OTU_14100	2.06341e-05	53	0.99885	0.862938	0.989999	FALSE
OTU_7941	1.79006e-06	5	0.447977	0.553142	0.593507	FALSE
OTU_8805	3.58298e-07	3	0.745222	0.532497	0.763598	FALSE
OTU_10079	1.37584e-05	10	0.603009	0.601367	0.730471	FALSE
OTU_16034	2.14782e-06	4	0.887476	0.542919	0.833644	FALSE
OTU_11150	1.58899e-07	1	NA	NA	NA	FALSE
OTU_232	0	0	NA	NA	NA	FALSE
OTU_15614	7.3978e-06	37	0.974021	0.792125	0.971653	FALSE
OTU_11024	1.96593e-06	4	0.683578	0.542919	0.738993	FALSE
OTU_2739	9.00436e-05	19	0.776877	0.676996	0.863894	FALSE
OTU_9896	1.00293e-05	72	0.999896	0.919253	0.99664	FALSE
OTU_349	5.35222e-05	28	0.780835	0.739977	0.894739	FALSE
OTU_4448	2.3769e-06	3	0.51424	0.532497	0.628509	FALSE
OTU_7665	5.92039e-06	45	0.954601	0.830681	0.976915	FALSE
OTU_14600	0.000698265	68	0.934158	0.909433	0.988069	FALSE
OTU_4256	3.32219e-07	3	0.815414	0.532497	0.796436	FALSE
OTU_8015	1.1245e-06	1	NA	NA	NA	FALSE
OTU_2314	1.73448e-06	7	0.213429	0.573	0.379276	FALSE
OTU_14059	5.52591e-07	1	NA	NA	NA	FALSE
OTU_6404	9.0762e-07	2	0.488349	0.521872	0.603258	FALSE
OTU_1220	3.20335e-07	1	NA	NA	NA	FALSE
OTU_3783	6.19178e-06	5	0.645076	0.553142	0.72453	FALSE
OTU_809	5.18143e-06	9	0.678179	0.592096	0.767931	FALSE
OTU_6503	9.80868e-07	3	0.963849	0.532497	0.855582	FALSE
OTU_4740	5.06683e-06	9	0.366842	0.592096	0.548859	FALSE
OTU_241	0.000556571	82	0.84401	0.939907	0.976989	FALSE
OTU_15844	1.99599e-05	70	0.9279	0.914464	0.987901	FALSE
OTU_6604	9.71325e-05	222	0.999999	0.999907	1	FALSE
OTU_6657	9.49487e-07	17	0.964489	0.661351	0.924667	FALSE
OTU_2899	5.16586e-06	17	0.745689	0.661351	0.841787	FALSE
OTU_3173	9.95336e-06	25	0.310012	0.720272	0.558069	FALSE
OTU_3159	1.26334e-06	5	0.647222	0.553142	0.725751	FALSE
OTU_1755	1.39735e-06	2	0.447685	0.521872	0.573339	FALSE
OTU_6155	0.000243186	99	0.998228	0.964725	0.999308	FALSE
OTU_5295	1.30046e-06	16	0.893517	0.653287	0.897958	FALSE
OTU_14185	1.50711e-06	4	0.591386	0.542919	0.685842	FALSE
OTU_1303	5.74034e-05	102	0.96907	0.96803	0.998043	FALSE
OTU_1526	3.73761e-06	37	0.998752	0.792125	0.976488	FALSE
OTU_2518	6.93777e-05	60	0.95754	0.886691	0.987985	FALSE
OTU_1627	3.97083e-05	21	0.627711	0.692017	0.796587	FALSE
OTU_9186	3.6324e-06	30	0.986559	0.752442	0.963515	FALSE
OTU_12064	1.27025e-06	1	NA	NA	NA	FALSE
OTU_8940	4.04332e-08	1	NA	NA	NA	FALSE
OTU_1561	2.84136e-06	7	0.713114	0.573	0.774317	FALSE
OTU_1481	2.0116e-06	3	0.600308	0.532497	0.684234	FALSE
OTU_6425	5.31115e-06	1	NA	NA	NA	FALSE
OTU_5142	2.31326e-06	3	0.74841	0.532497	0.765163	FALSE
OTU_8771	2.52743e-05	83	0.983843	0.941697	0.997229	FALSE
OTU_2611	2.70419e-07	4	0.982785	0.542919	0.868742	FALSE
OTU_6028	6.67235e-08	1	NA	NA	NA	FALSE
OTU_614	4.60612e-05	16	0.629759	0.653287	0.776813	FALSE
OTU_694	1.5118e-05	4	0.466811	0.542919	0.60132	FALSE
OTU_13262	2.58873e-07	1	NA	NA	NA	FALSE
OTU_5553	1.61196e-07	1	NA	NA	NA	FALSE
OTU_14108	1.47314e-08	1	NA	NA	NA	FALSE
OTU_1439	3.58935e-06	6	0.714044	0.563167	0.768459	FALSE
OTU_7241	1.77929e-07	1	NA	NA	NA	FALSE
OTU_1642	1.84249e-06	3	0.319924	0.532497	0.471868	FALSE
OTU_1645	1.37612e-05	8	0.662591	0.582642	0.753491	FALSE
OTU_3225	5.55949e-06	13	0.850324	0.628103	0.869067	FALSE
OTU_8468	1.09122e-07	2	0.652085	0.521872	0.707124	FALSE
OTU_7323	9.88606e-07	6	0.179907	0.563167	0.333284	FALSE
OTU_1604	0	0	NA	NA	NA	FALSE
OTU_6579	8.77901e-07	1	NA	NA	NA	FALSE
OTU_11046	4.44823e-07	1	NA	NA	NA	FALSE
OTU_8897	4.62983e-06	1	NA	NA	NA	FALSE
OTU_12351	8.62441e-08	1	NA	NA	NA	FALSE
OTU_1460	0	0	NA	NA	NA	FALSE
OTU_9762	5.78388e-06	10	0.384051	0.601367	0.569428	FALSE
OTU_2469	7.41373e-06	60	0.99976	0.886691	0.993298	FALSE
OTU_16532	0.000144424	61	0.883849	0.889777	0.975371	FALSE
OTU_8879	1.91385e-07	1	NA	NA	NA	FALSE
OTU_5169	3.358e-05	25	0.803603	0.720272	0.895294	FALSE
OTU_1252	2.75275e-06	8	0.691691	0.582642	0.769261	FALSE
OTU_15539	7.76016e-07	5	0.657726	0.553142	0.731672	FALSE
OTU_3962	5.81463e-06	21	0.677485	0.692017	0.823976	FALSE
OTU_1134	1.52968e-07	2	0.419678	0.521872	0.55162	FALSE
OTU_589	3.9157e-06	4	0.439284	0.542919	0.580356	FALSE
OTU_12925	0.000332308	160	0.928445	0.996589	0.997136	FALSE
OTU_8601	1.52701e-05	78	0.998961	0.932267	0.997584	FALSE
OTU_6937	1.57696e-06	7	0.850513	0.573	0.837639	FALSE
OTU_14425	6.87194e-07	2	0.561861	0.521872	0.652952	FALSE
OTU_3675	3.28658e-07	3	0.512797	0.532497	0.627513	FALSE
OTU_8798	4.42896e-07	1	NA	NA	NA	FALSE
OTU_13111	3.32058e-05	85	0.999488	0.94514	0.998439	FALSE
OTU_7331	1.03096e-05	4	0.715496	0.542919	0.755771	FALSE
OTU_3938	4.74378e-06	1	NA	NA	NA	FALSE
OTU_5648	1.47109e-05	10	0.631952	0.601367	0.747716	FALSE
OTU_8092	2.88223e-05	62	0.950758	0.892791	0.98795	FALSE
OTU_1782	2.02642e-06	6	0.425455	0.563167	0.58194	FALSE
OTU_3167	9.83575e-06	2	0.544202	0.521872	0.641499	FALSE
OTU_539	3.40251e-05	57	0.962736	0.876983	0.987196	FALSE
OTU_8302	2.80775e-06	10	0.716435	0.601367	0.793616	FALSE
OTU_9000	5.55071e-05	130	0.943852	0.98814	0.99768	FALSE
OTU_13601	3.06671e-06	40	0.999778	0.807382	0.98009	FALSE
OTU_1583	9.03973e-07	9	0.961873	0.592096	0.890139	FALSE
OTU_14410	0.000118374	83	0.93356	0.941697	0.992382	FALSE
OTU_784	8.27993e-06	19	0.727232	0.676996	0.8412	FALSE
OTU_1054	1.68527e-05	7	0.814789	0.573	0.82249	FALSE
OTU_5967	3.97438e-06	1	NA	NA	NA	FALSE
OTU_7279	3.69617e-08	1	NA	NA	NA	FALSE
OTU_7176	1.55688e-07	1	NA	NA	NA	FALSE
OTU_2192	8.61175e-06	16	0.537789	0.653287	0.718833	FALSE
OTU_5436	2.15648e-06	14	0.726755	0.636667	0.819293	FALSE
OTU_2239	3.43881e-05	86	0.966646	0.946795	0.9963	FALSE
OTU_7083	7.91943e-07	11	0.636105	0.610456	0.755637	FALSE
OTU_9665	0	0	NA	NA	NA	FALSE
OTU_16498	0.000205506	68	0.89135	0.64146	0.891397	FALSE
OTU_651	7.28589e-05	99	0.993392	0.964725	0.99912	FALSE
OTU_4088	1.79319e-05	15	0.712179	0.164213	0.367924	FALSE
OTU_11713	3.33308e-06	29	0.949207	0.746275	0.952608	FALSE
OTU_2041	2.48361e-06	14	0.76482	0.636667	0.837346	FALSE
OTU_2436	1.23602e-05	6	0.70657	0.563167	0.764602	FALSE
OTU_1496	5.41649e-06	1	NA	NA	NA	FALSE
OTU_7421	2.6372e-06	28	0.934862	0.739977	0.946691	FALSE
OTU_10425	2.84243e-05	25	0.334957	0.720272	0.584303	FALSE
OTU_2401	1.66984e-05	75	0.999514	0.926005	0.997158	FALSE
OTU_6928	1.33212e-05	5	0.461983	0.553142	0.604195	FALSE
OTU_340	0.000390239	54	0.92403	0.0582887	0.211206	FALSE
OTU_6946	2.32741e-07	1	NA	NA	NA	FALSE
OTU_2349	5.11699e-07	2	0.423594	0.521872	0.554714	FALSE
OTU_11035	6.85057e-06	6	0.726066	0.563167	0.77457	FALSE
OTU_3866	5.03175e-07	2	0.961141	0.521872	0.847675	FALSE
OTU_11129	2.09342e-06	17	0.755441	0.661351	0.846304	FALSE
OTU_3861	3.27943e-07	1	NA	NA	NA	FALSE
OTU_1199	4.47027e-06	14	0.894543	0.636667	0.890141	FALSE
OTU_2079	4.5526e-05	3	0.393308	0.532497	0.536854	FALSE
OTU_2542	3.49664e-06	38	0.944065	0.797321	0.96654	FALSE
OTU_1587	2.89025e-07	3	0.766505	0.532497	0.773912	FALSE
OTU_16578	1.56596e-05	65	0.804174	0.901413	0.958113	FALSE
OTU_5144	1.99566e-06	2	0.39279	0.521872	0.529851	FALSE
OTU_6314	1.28477e-06	1	NA	NA	NA	FALSE
OTU_7577	4.3854e-06	47	0.999972	0.839299	0.98633	FALSE
OTU_12280	3.61904e-07	2	0.447981	0.521872	0.573563	FALSE
OTU_1835	1.57444e-05	72	0.982972	0.919253	0.995197	FALSE
OTU_5204	3.14715e-07	3	0.718005	0.532497	0.749935	FALSE
OTU_7947	4.95544e-07	2	0.388909	0.521872	0.526631	FALSE
OTU_4117	4.79658e-06	6	0.698671	0.563167	0.760478	FALSE
OTU_7643	2.32028e-06	4	0.650391	0.542919	0.720689	FALSE
OTU_6250	5.36856e-05	63	0.978933	0.895734	0.992087	FALSE
OTU_785	8.05206e-05	12	0.51419	0.619367	0.682875	FALSE
OTU_8300	5.40586e-07	5	0.513603	0.553142	0.641614	FALSE
OTU_14250	7.46601e-07	1	NA	NA	NA	FALSE
OTU_4707	6.89932e-07	2	0.815831	0.521872	0.789308	FALSE
OTU_10846	5.23162e-06	6	0.573652	0.563167	0.688094	FALSE
OTU_1172	4.42887e-06	11	0.747034	0.610456	0.814105	FALSE
OTU_805	1.11826e-05	35	0.865664	0.781387	0.94086	FALSE
OTU_9259	9.4341e-08	1	NA	NA	NA	FALSE
OTU_11642	1.21421e-06	2	0.625148	0.521872	0.691677	FALSE
OTU_13621	1.1965e-06	1	NA	NA	NA	FALSE
OTU_521	0	0	NA	NA	NA	FALSE
OTU_2045	3.27643e-05	87	0.999498	0.948407	0.99862	FALSE
OTU_924	1.08757e-06	2	0.295851	0.521872	0.442845	FALSE
OTU_1483	2.48094e-05	74	0.995154	0.92381	0.996655	FALSE
OTU_8293	4.3122e-07	1	NA	NA	NA	FALSE
OTU_8595	1.0695e-05	61	0.996731	0.889777	0.993345	FALSE
OTU_14044	5.05287e-07	4	0.688153	0.542919	0.741447	FALSE
OTU_16582	3.31331e-06	2	NA	0.022082	NA	FALSE
OTU_442	0.000239994	39	0.865911	0.802407	0.947803	FALSE
OTU_12270	1.06291e-06	4	0.766463	0.542919	0.780973	FALSE
OTU_6326	7.10468e-08	1	NA	NA	NA	FALSE
OTU_811	3.98668e-06	4	0.467776	0.542919	0.602038	FALSE
OTU_1744	1.95537e-05	80	0.99947	0.936185	0.997886	FALSE
OTU_4301	7.33504e-07	5	0.407653	0.553142	0.561353	FALSE
OTU_1774	1.54313e-05	8	0.665704	0.582642	0.755213	FALSE
OTU_8971	6.96193e-06	14	0.844674	0.636667	0.871365	FALSE
OTU_9886	5.2213e-06	59	0.999076	0.883531	0.992836	FALSE
OTU_1567	5.75445e-06	5	0.741584	0.553142	0.775734	FALSE
OTU_9789	2.60243e-07	1	NA	NA	NA	FALSE
OTU_10049	7.3528e-06	14	0.613375	0.636667	0.757713	FALSE
OTU_1122	6.68032e-07	2	0.412445	0.521872	0.545854	FALSE
OTU_6212	3.84267e-05	1	NA	NA	NA	FALSE
OTU_10102	9.28257e-07	1	NA	NA	NA	FALSE
OTU_7613	3.72309e-06	1	NA	NA	NA	FALSE
OTU_11930	4.10648e-07	2	0.464338	0.521872	0.585815	FALSE
OTU_11070	0.000326784	128	0.991282	0.719463	0.954254	FALSE
OTU_5797	1.62689e-07	1	NA	NA	NA	FALSE
OTU_3983	7.17015e-07	3	0.472961	0.532497	0.599132	FALSE
OTU_1374	2.15127e-06	25	0.99457	0.720272	0.955318	FALSE
OTU_2642	1.04393e-07	1	NA	NA	NA	FALSE
OTU_8304	5.44431e-06	14	0.529426	0.636667	0.703619	FALSE
OTU_1834	3.95271e-06	7	0.754851	0.573	0.795034	FALSE
OTU_8017	6.86209e-05	44	0.763545	0.826225	0.921479	FALSE
OTU_3552	9.11887e-07	1	NA	NA	NA	FALSE
OTU_2033	1.06004e-06	3	0.445562	0.532497	0.578583	FALSE
OTU_10278	4.5554e-06	6	0.458846	0.563167	0.608089	FALSE
OTU_1569	2.59082e-07	4	0.889506	0.542919	0.834447	FALSE
OTU_15834	7.67792e-06	14	0.273813	0.636667	0.478846	FALSE
OTU_8655	1.67033e-06	3	0.459913	0.532497	0.589455	FALSE
OTU_5315	2.58266e-06	1	NA	NA	NA	FALSE
OTU_4116	3.69812e-06	1	NA	NA	NA	FALSE
OTU_10978	2.55042e-07	1	NA	NA	NA	FALSE
OTU_3403	3.43867e-07	3	0.460738	0.532497	0.590072	FALSE
OTU_9234	7.81875e-06	62	0.999817	0.892791	0.994017	FALSE
OTU_3858	6.74154e-07	11	0.297119	0.610456	0.491022	FALSE
OTU_11840	3.37706e-06	3	0.519512	0.532497	0.632131	FALSE
OTU_5206	1.27442e-06	1	NA	NA	NA	FALSE
OTU_9141	4.33833e-06	20	0.499068	0.684583	0.708575	FALSE
OTU_2966	9.46584e-08	2	0.454849	0.521872	0.578745	FALSE
OTU_4810	8.33116e-07	3	0.0585612	0.532497	0.139324	FALSE
OTU_5203	0.000538814	138	0.941457	0.991312	0.997723	FALSE
OTU_8242	2.82464e-07	2	0.900297	0.521872	0.82474	FALSE
OTU_10959	6.56492e-08	1	NA	NA	NA	FALSE
OTU_9512	4.51062e-07	2	0.427277	0.521872	0.557606	FALSE
OTU_956	2.761e-05	44	0.766175	0.826225	0.922476	FALSE
OTU_8542	1.10069e-06	1	NA	NA	NA	FALSE
OTU_10704	3.61957e-05	96	0.968179	0.961132	0.99753	FALSE
OTU_11616	3.19159e-05	177	0.999999	0.998496	0.999999	FALSE
OTU_9782	2.06151e-05	9	0.723216	0.592096	0.791396	FALSE
OTU_3222	1.57496e-06	2	0.432879	0.521872	0.561974	FALSE
OTU_14089	2.80325e-06	10	0.33487	0.601367	0.524103	FALSE
OTU_3066	1.71727e-06	3	0.484409	0.532497	0.607465	FALSE
OTU_15762	1.92138e-05	37	0.950245	0.387754	0.73634	FALSE
OTU_9324	4.48439e-06	5	0.461483	0.553142	0.603818	FALSE
OTU_256	0.000234488	194	0.994145	0.999405	0.999979	FALSE
OTU_5385	6.56492e-08	1	NA	NA	NA	FALSE
OTU_7297	7.3955e-07	3	0.248249	0.532497	0.399683	FALSE
OTU_5640	4.0687e-06	16	0.773782	0.653287	0.850357	FALSE
OTU_755	3.25486e-06	2	0.388427	0.521872	0.526229	FALSE
OTU_687	5.22135e-05	3	0.489773	0.532497	0.61132	FALSE
OTU_12084	6.58297e-06	53	0.998573	0.862938	0.989963	FALSE
OTU_5601	0.000180881	139	0.989965	0.991652	0.999832	FALSE
OTU_12953	2.24813e-08	1	NA	NA	NA	FALSE
OTU_6366	1.5834e-05	3	0.50106	0.0331197	0.084612	TRUE
OTU_10234	1.26922e-06	1	NA	NA	NA	FALSE
OTU_4821	1.03417e-06	4	0.533399	0.542919	0.648479	FALSE
OTU_2039	3.69617e-07	1	NA	NA	NA	FALSE
OTU_7919	2.13689e-06	9	0.763801	0.592096	0.811115	FALSE
OTU_8248	1.78722e-06	15	0.465533	0.64506	0.661549	FALSE
OTU_1728	7.30009e-07	10	0.956717	0.601367	0.893383	FALSE
OTU_6932	3.14307e-06	9	0.670443	0.592096	0.763726	FALSE
OTU_13772	1.93431e-05	45	0.877855	0.830681	0.959492	FALSE
OTU_1982	7.41891e-06	11	0.274693	0.610456	0.46712	FALSE
OTU_10635	1.33877e-06	3	0.839202	0.532497	0.806821	FALSE
OTU_9508	1.86927e-07	1	NA	NA	NA	FALSE
OTU_1811	9.2098e-07	4	0.909401	0.542919	0.842189	FALSE
OTU_14524	1.57003e-06	4	0.661597	0.542919	0.72697	FALSE
OTU_10148	1.89407e-06	1	NA	NA	NA	FALSE
OTU_4255	1.82409e-07	2	0.417454	0.521872	0.549854	FALSE
OTU_4536	9.71781e-06	1	NA	NA	NA	FALSE
OTU_7402	4.68631e-06	1	NA	NA	NA	FALSE
OTU_4863	1.46623e-06	10	0.760493	0.601367	0.815126	FALSE
OTU_11978	1.34895e-07	3	0.339234	0.532497	0.489762	FALSE
OTU_4555	5.31528e-06	48	0.991384	0.843466	0.985785	FALSE
OTU_9064	6.11629e-06	37	0.992273	0.792125	0.975269	FALSE
OTU_3288	2.79946e-06	2	0.466372	0.521872	0.587317	FALSE
OTU_9321	9.22132e-07	2	0.642197	0.521872	0.701523	FALSE
OTU_8173	1.85563e-05	1	NA	NA	NA	FALSE
OTU_12124	4.6849e-08	1	NA	NA	NA	FALSE
OTU_8770	2.62084e-05	29	0.695442	0.746275	0.859381	FALSE
OTU_7838	9.69653e-06	3	0.466996	0.532497	0.594732	FALSE
OTU_1273	6.00446e-06	1	NA	NA	NA	FALSE
OTU_9904	8.67067e-07	1	NA	NA	NA	FALSE
OTU_5970	5.7827e-07	1	NA	NA	NA	FALSE
OTU_2466	6.13407e-05	89	0.987233	0.951507	0.998123	FALSE
OTU_2810	1.51977e-05	3	0.663428	0.532497	0.720859	FALSE
OTU_9138	1.52868e-06	1	NA	NA	NA	FALSE
OTU_8394	1.17328e-07	1	NA	NA	NA	FALSE
OTU_8518	3.8748e-08	1	NA	NA	NA	FALSE
OTU_12313	1.00102e-06	1	NA	NA	NA	FALSE
OTU_3060	3.31776e-06	2	0.096693	0.521872	0.201167	FALSE
OTU_4209	5.92648e-06	5	0.553824	0.553142	0.668762	FALSE
OTU_11935	7.80043e-07	3	0.442747	0.532497	0.576422	FALSE
OTU_2212	8.02231e-07	1	NA	NA	NA	FALSE
OTU_3262	3.47821e-07	1	NA	NA	NA	FALSE
OTU_498	4.27116e-05	20	0.784891	0.684583	0.871084	FALSE
OTU_12834	3.77144e-05	102	0.999942	0.96803	0.999482	FALSE
OTU_11331	4.94362e-05	92	0.999864	0.955856	0.999005	FALSE
OTU_12896	2.75518e-06	8	0.521663	0.582642	0.665913	FALSE
OTU_585	1.04821e-06	2	0.243358	0.521872	0.389077	FALSE
OTU_12635	4.30805e-07	3	0.380486	0.532497	0.526068	FALSE
OTU_15525	5.33235e-07	2	0.520775	0.521872	0.625843	FALSE
OTU_9487	9.9919e-07	13	0.834718	0.628103	0.862829	FALSE
OTU_950	2.29179e-06	2	0.0631414	0.521872	0.145407	FALSE
OTU_3433	2.50829e-06	2	0.662279	0.521872	0.712817	FALSE
OTU_9699	1.07449e-06	1	NA	NA	NA	FALSE
OTU_2393	1.57614e-05	24	0.842013	0.713425	0.90686	FALSE
OTU_1114	2.46029e-07	3	0.347761	0.532497	0.497476	FALSE
OTU_3140	0.00825501	260	0.86034	0.999917	0.989748	FALSE
OTU_3099	6.77011e-06	59	0.996526	0.883531	0.992552	FALSE
OTU_1183	8.92015e-05	24	0.820896	0.2591	0.541923	FALSE
OTU_1900	2.77913e-06	2	0.629372	0.521872	0.694139	FALSE
OTU_12830	4.85364e-08	1	NA	NA	NA	FALSE
OTU_2283	1.06573e-05	1	NA	NA	NA	FALSE
OTU_3061	1.50078e-05	7	0.765073	0.573	0.799904	FALSE
OTU_2272	9.34966e-06	5	0.251566	0.553142	0.413586	FALSE
OTU_7379	2.43873e-06	2	0.578272	0.521872	0.663335	FALSE
OTU_4654	1.94754e-06	15	0.94761	0.64506	0.912145	FALSE
OTU_3742	1.33447e-07	1	NA	NA	NA	FALSE
OTU_7719	2.2199e-07	3	0.786558	0.532497	0.783342	FALSE
OTU_13079	1.75375e-07	2	0.468576	0.521872	0.58894	FALSE
OTU_4009	0	0	NA	NA	NA	FALSE
OTU_2920	2.18376e-05	48	0.988993	0.843466	0.985422	FALSE
OTU_688	4.8987e-05	31	0.903486	0.75848	0.944265	FALSE
OTU_16459	0.00218793	102	0.997984	0.96803	0.999418	FALSE
OTU_11990	1.54629e-06	5	0.43416	0.553142	0.582725	FALSE
OTU_9696	1.47273e-05	70	0.998749	0.914464	0.99613	FALSE
OTU_4880	1.08776e-06	16	0.91596	0.653287	0.905668	FALSE
OTU_1328	3.04454e-06	2	0.490118	0.521872	0.604519	FALSE
OTU_4508	4.99093e-07	5	0.389855	0.553142	0.546471	FALSE
OTU_579	1.01029e-06	1	NA	NA	NA	FALSE
OTU_16438	2.57984e-06	2	0.462174	0.521872	0.584211	FALSE
OTU_12057	1.18177e-07	1	NA	NA	NA	FALSE
OTU_714	5.97954e-05	10	0.754426	0.601367	0.812257	FALSE
OTU_4784	1.29856e-05	2	0.480337	0.521872	0.597508	FALSE
OTU_2830	1.43053e-07	2	0.544858	0.521872	0.64193	FALSE
OTU_3114	5.08081e-05	2	NA	0.022082	NA	FALSE
OTU_404	0.00011711	15	0.66235	0.64506	0.790582	FALSE
OTU_7732	0.000101043	92	0.996699	0.955856	0.998863	FALSE
OTU_8705	5.53064e-06	10	0.333779	0.601367	0.523051	FALSE
OTU_15240	1.99859e-06	22	0.989724	0.6993	0.946815	FALSE
OTU_1637	5.37208e-05	39	0.834103	0.802407	0.938035	FALSE
OTU_1128	1.73067e-05	3	0.485741	0.532497	0.608425	FALSE
OTU_1070	3.83494e-05	94	0.999288	0.958566	0.9991	FALSE
OTU_14512	0.00102335	94	0.970907	0.958566	0.99754	FALSE
OTU_366	1.85352e-05	3	0.540496	0.532497	0.646268	FALSE
OTU_14033	3.76735e-07	2	0.66916	0.521872	0.716614	FALSE
OTU_1269	1.26146e-05	24	0.566882	0.713425	0.770549	FALSE
OTU_1582	4.25942e-05	12	0.679177	0.619367	0.784922	FALSE
OTU_1097	3.51283e-07	3	0.862947	0.532497	0.816828	FALSE
OTU_3617	1.6974e-05	78	0.999927	0.932267	0.997648	FALSE
OTU_11984	3.86892e-07	1	NA	NA	NA	FALSE
OTU_4439	1.76933e-05	49	0.990637	0.847539	0.986388	FALSE
OTU_1698	9.88346e-06	42	0.94292	0.817011	0.971349	FALSE
OTU_1100	2.54357e-06	3	0.679994	0.532497	0.729929	FALSE
OTU_10239	1.15625e-06	1	NA	NA	NA	FALSE
OTU_3957	4.92823e-08	1	NA	NA	NA	FALSE
OTU_277	0.000180098	26	0.780312	0.726978	0.888866	FALSE
OTU_7236	1.4522e-06	4	0.2347	0.542919	0.389946	FALSE
OTU_8199	6.35467e-07	2	0.336568	0.521872	0.481144	FALSE
OTU_7491	1.60126e-06	28	0.996824	0.739977	0.962099	FALSE
OTU_3027	7.01839e-07	1	NA	NA	NA	FALSE
OTU_4841	7.20373e-06	3	0.674886	0.532497	0.727155	FALSE
OTU_15627	2.90438e-08	1	NA	NA	NA	FALSE
OTU_767	2.47693e-06	3	0.237388	0.532497	0.387851	FALSE
OTU_7264	1.24069e-06	10	0.720967	0.601367	0.795902	FALSE
OTU_3445	2.24076e-06	32	0.999218	0.764391	0.969604	FALSE
OTU_16469	2.43079e-06	6	0.838116	0.563167	0.826366	FALSE
OTU_9182	8.1636e-07	10	0.784111	0.601367	0.82602	FALSE
OTU_15610	3.90335e-06	41	0.99937	0.81225	0.981048	FALSE
OTU_3730	2.40621e-06	8	0.73446	0.582642	0.791152	FALSE
OTU_202	0.00025254	59	0.899171	0.883531	0.977256	FALSE
OTU_6161	1.386e-06	2	0.850351	0.521872	0.804314	FALSE
OTU_12754	1.5975e-05	7	0.822962	0.573	0.826034	FALSE
OTU_6026	6.36035e-07	3	0.492431	0.532497	0.613218	FALSE
OTU_2015	1.27189e-07	2	0.457965	0.521872	0.581078	FALSE
OTU_16937	0	0	NA	NA	NA	FALSE
OTU_2245	3.36015e-06	5	0.683334	0.553142	0.745722	FALSE
OTU_12024	9.55442e-06	65	0.995142	0.901413	0.994507	FALSE
OTU_3134	2.06242e-06	24	0.964859	0.713425	0.945422	FALSE
OTU_4786	2.36529e-06	2	0.162366	0.521872	0.293879	FALSE
OTU_1749	8.72404e-06	5	0.730456	0.553142	0.770203	FALSE
OTU_1833	3.55379e-07	2	0.456778	0.521872	0.58019	FALSE
OTU_8974	2.33771e-06	27	0.982061	0.733545	0.95665	FALSE
OTU_4126	5.54227e-06	7	0.7212	0.573	0.778438	FALSE
OTU_12937	1.18203e-06	3	0.249877	0.532497	0.401434	FALSE
OTU_8942	3.54096e-06	15	0.925484	0.64506	0.904952	FALSE
OTU_12612	0.000303702	63	0.841838	0.606059	0.853543	FALSE
OTU_6352	7.30794e-06	2	0.508338	0.521872	0.617309	FALSE
OTU_433	0.000116049	4	0.423715	0.542919	0.568089	FALSE
OTU_5983	3.25078e-06	5	0.621292	0.553142	0.710727	FALSE
OTU_13408	3.75748e-07	3	0.569942	0.532497	0.665376	FALSE
OTU_3351	8.08959e-06	1	NA	NA	NA	FALSE
OTU_5467	4.12144e-06	15	0.648093	0.64506	0.782662	FALSE
OTU_8831	9.51204e-08	1	NA	NA	NA	FALSE
OTU_8604	6.80877e-07	4	0.200751	0.542919	0.35057	FALSE
OTU_3912	2.0017e-07	1	NA	NA	NA	FALSE
OTU_4815	4.44823e-07	1	NA	NA	NA	FALSE
OTU_14022	2.62597e-07	1	NA	NA	NA	FALSE
OTU_15532	2.49165e-07	3	0.759699	0.532497	0.770649	FALSE
OTU_1102	2.31574e-06	1	NA	NA	NA	FALSE
OTU_4034	7.75677e-07	9	0.974	0.592096	0.894136	FALSE
OTU_12638	5.39308e-08	1	NA	NA	NA	FALSE
OTU_9325	4.48571e-06	21	0.896701	0.227919	0.528881	FALSE
OTU_1689	1.76556e-05	49	0.994011	0.847539	0.986883	FALSE
OTU_2784	1.42094e-07	1	NA	NA	NA	FALSE
OTU_9607	9.17383e-07	1	NA	NA	NA	FALSE
OTU_10558	1.48591e-05	1	NA	NA	NA	FALSE
OTU_5054	2.20012e-07	1	NA	NA	NA	FALSE
OTU_869	8.16112e-05	14	0.712738	0.636667	0.812328	FALSE
OTU_695	4.95434e-05	10	0.666378	0.601367	0.767191	FALSE
OTU_5333	1.2929e-05	69	0.972279	0.911979	0.993324	FALSE
OTU_10028	5.46425e-07	5	0.819637	0.553142	0.812011	FALSE
OTU_12749	1.03047e-05	10	0.765847	0.601367	0.817634	FALSE
OTU_15686	1.74064e-05	27	0.817781	0.733545	0.906434	FALSE
OTU_765	2.71526e-05	8	0.615076	0.582642	0.726124	FALSE
OTU_8752	7.97624e-07	8	0.681352	0.582642	0.763741	FALSE
OTU_7857	2.8448e-07	1	NA	NA	NA	FALSE
OTU_10272	6.73722e-06	1	NA	NA	NA	FALSE
OTU_11875	9.47213e-06	74	0.999284	0.92381	0.996968	FALSE
OTU_7324	4.89496e-06	7	0.810244	0.573	0.820499	FALSE
OTU_9201	3.05233e-06	3	0.630156	0.532497	0.701972	FALSE
OTU_1238	7.94006e-06	21	0.890139	0.692017	0.914453	FALSE
OTU_3316	2.93445e-05	60	0.891042	0.886691	0.976239	FALSE
OTU_10493	4.55403e-07	1	NA	NA	NA	FALSE
OTU_3389	2.69213e-06	1	NA	NA	NA	FALSE
OTU_11252	2.63988e-07	1	NA	NA	NA	FALSE
OTU_479	2.01428e-06	6	0.58702	0.563167	0.696513	FALSE
OTU_1699	7.96551e-07	2	0.453855	0.521872	0.577998	FALSE
OTU_2736	5.96173e-06	7	0.0711731	0.573	0.171265	FALSE
OTU_12574	1.56485e-06	20	0.936571	0.684583	0.926141	FALSE
OTU_4937	9.68344e-07	3	0.596166	0.532497	0.681711	FALSE
OTU_12136	2.61948e-05	79	0.97962	0.934251	0.996299	FALSE
OTU_9021	2.6695e-07	1	NA	NA	NA	FALSE
OTU_3985	3.22392e-08	1	NA	NA	NA	FALSE
OTU_10334	1.08355e-06	6	0.405478	0.563167	0.565597	FALSE
OTU_8347	5.60917e-06	4	0.567733	0.542919	0.670992	FALSE
OTU_358	0.000291646	14	0.303149	0.636667	0.510505	FALSE
OTU_14754	4.18934e-07	1	NA	NA	NA	FALSE
OTU_4835	1.8686e-05	75	0.924513	0.926005	0.989111	FALSE
OTU_9116	3.2654e-06	2	0.408489	0.521872	0.542674	FALSE
OTU_3718	0.000726563	152	0.972995	0.995137	0.999491	FALSE
OTU_7366	4.3643e-06	16	0.857382	0.653287	0.884766	FALSE
OTU_12853	1.45085e-07	1	NA	NA	NA	FALSE
OTU_3252	9.1893e-07	3	0.897749	0.532497	0.830869	FALSE
OTU_270	0.000142941	26	0.693249	0.726978	0.849314	FALSE
OTU_16876	5.07426e-06	26	0.971945	0.726978	0.951989	FALSE
OTU_8225	7.10468e-08	1	NA	NA	NA	FALSE
OTU_9430	8.53959e-05	56	0.660454	0.873593	0.894282	FALSE
OTU_5210	2.2341e-06	3	0.414067	0.532497	0.553849	FALSE
OTU_4324	7.20192e-07	1	NA	NA	NA	FALSE
OTU_8990	4.61617e-07	4	0.774807	0.542919	0.78492	FALSE
OTU_5870	2.12771e-05	84	0.999759	0.943441	0.998356	FALSE
OTU_5501	8.19676e-06	62	0.997227	0.892791	0.993752	FALSE
OTU_4354	1.48413e-06	8	0.862177	0.582642	0.84819	FALSE
OTU_740	2.87299e-06	16	0.882464	0.653287	0.894026	FALSE
OTU_4054	7.95383e-06	63	0.999154	0.895734	0.994281	FALSE
OTU_13339	1.09994e-06	5	0.758351	0.553142	0.783895	FALSE
OTU_6129	6.29906e-05	93	0.995276	0.957229	0.998864	FALSE
OTU_3599	2.85167e-07	1	NA	NA	NA	FALSE
OTU_13509	1.00462e-06	9	0.955944	0.592096	0.888151	FALSE
OTU_4122	4.85038e-06	43	0.998813	0.821669	0.982867	FALSE
OTU_7977	7.26041e-08	1	NA	NA	NA	FALSE
OTU_2622	9.75893e-06	1	NA	NA	NA	FALSE
OTU_15004	3.03096e-06	1	NA	NA	NA	FALSE
OTU_3030	0.00109101	218	0.793334	0.997705	0.976576	FALSE
OTU_11949	1.28809e-07	3	0.870566	0.532497	0.819965	FALSE
OTU_261	0.000429983	62	0.803291	0.892791	0.955588	FALSE
OTU_5660	2.07012e-06	16	0.891028	0.653287	0.89708	FALSE
OTU_904	1.34885e-05	8	0.792195	0.582642	0.818416	FALSE
OTU_557	2.03658e-06	2	0.371438	0.521872	0.511883	FALSE
OTU_9871	6.50592e-07	2	0.470504	0.521872	0.590355	FALSE
OTU_626	1.2827e-05	1	NA	NA	NA	FALSE
OTU_9649	3.06168e-08	1	NA	NA	NA	FALSE
OTU_719	2.01725e-05	8	0.533747	0.582642	0.674217	FALSE
OTU_2973	8.25748e-07	2	0.258486	0.521872	0.405128	FALSE
OTU_12435	8.41918e-06	42	0.964973	0.817011	0.97584	FALSE
OTU_15284	6.09927e-06	14	0.230269	0.636667	0.428088	FALSE
OTU_2817	1.52897e-07	1	NA	NA	NA	FALSE
OTU_2432	6.63444e-06	52	0.966165	0.859219	0.984681	FALSE
OTU_11787	3.35761e-06	37	0.999665	0.792125	0.976657	FALSE
OTU_4018	5.5101e-06	3	0.552101	0.532497	0.653898	FALSE
OTU_8868	9.05764e-06	2	NA	0.022082	NA	FALSE
OTU_4881	2.79282e-05	12	0.629797	0.619367	0.757299	FALSE
OTU_685	5.60213e-05	1	NA	NA	NA	FALSE
OTU_1361	5.41747e-06	17	0.348642	0.661351	0.568869	FALSE
OTU_723	1.32249e-05	2	0.591032	0.521872	0.67124	FALSE
OTU_2147	8.79096e-07	4	0.102556	0.542919	0.216491	FALSE
OTU_16030	5.44878e-06	10	0.856379	0.601367	0.856747	FALSE
OTU_2594	2.72492e-05	88	0.999927	0.949978	0.998724	FALSE
OTU_15058	2.56536e-07	4	0.667848	0.542919	0.730429	FALSE
OTU_5907	8.11538e-06	7	0.697009	0.573	0.765953	FALSE
OTU_5597	3.60365e-05	22	0.423622	0.6993	0.65664	FALSE
OTU_5167	3.78791e-07	1	NA	NA	NA	FALSE
OTU_9318	9.20439e-07	1	NA	NA	NA	FALSE
OTU_5837	2.40708e-05	26	0.965707	0.726978	0.9504	FALSE
OTU_10287	6.44468e-07	5	0.372461	0.553142	0.531493	FALSE
OTU_4930	4.44161e-06	45	0.998178	0.830681	0.984498	FALSE
OTU_7327	5.95085e-07	4	0.101974	0.542919	0.215577	FALSE
OTU_12320	1.11441e-06	5	0.50366	0.553142	0.634639	FALSE
OTU_6179	7.36923e-06	37	0.93324	0.792125	0.962589	FALSE
OTU_4680	6.19391e-07	2	0.985184	0.521872	0.856177	FALSE
OTU_1384	2.66894e-07	1	NA	NA	NA	FALSE
OTU_2560	3.03124e-06	2	0.550439	0.521872	0.645577	FALSE
OTU_8817	1.30432e-07	1	NA	NA	NA	FALSE
OTU_13390	3.68889e-06	19	0.526828	0.676996	0.724367	FALSE
OTU_11087	2.60505e-07	1	NA	NA	NA	FALSE
OTU_13420	2.35157e-07	2	0.249953	0.521872	0.396132	FALSE
OTU_905	3.90455e-05	34	0.575627	0.775843	0.806597	FALSE
OTU_14937	2.71053e-07	1	NA	NA	NA	FALSE
OTU_10694	1.3177e-06	2	0.680025	0.521872	0.722534	FALSE
OTU_15827	4.00341e-07	1	NA	NA	NA	FALSE
OTU_16084	3.93766e-06	13	0.64864	0.628103	0.773241	FALSE
OTU_397	9.76086e-05	20	0.726839	0.684583	0.844891	FALSE
OTU_5949	9.58494e-06	66	0.992526	0.904151	0.994546	FALSE
OTU_14422	2.70392e-06	22	0.942692	0.6993	0.933918	FALSE
OTU_9333	0.000109219	153	0.970791	0.959122	0.99757	FALSE
OTU_382	0.000273317	56	0.672225	0.552867	0.739511	FALSE
OTU_2976	1.29698e-05	2	0.463857	0.521872	0.585459	FALSE
OTU_13607	3.48382e-05	59	0.940381	0.883531	0.984813	FALSE
OTU_10025	1.86635e-07	1	NA	NA	NA	FALSE
OTU_8113	1.92995e-05	82	0.999844	0.939907	0.998148	FALSE
OTU_2556	5.49626e-07	2	0.434392	0.521872	0.563148	FALSE
OTU_7026	7.93275e-05	47	0.747187	0.478332	0.725132	FALSE
OTU_3651	3.87514e-06	3	0.494813	0.532497	0.614912	FALSE
OTU_8481	7.34262e-07	2	0.375271	0.521872	0.515154	FALSE
OTU_15721	1.51963e-05	18	0.528715	0.669252	0.721452	FALSE
OTU_4581	3.48603e-07	4	0.905397	0.542919	0.84065	FALSE
OTU_5077	2.39297e-07	1	NA	NA	NA	FALSE
OTU_1978	1.78601e-06	2	0.0116621	0.521872	0.0371361	TRUE
OTU_2939	5.06825e-06	42	0.996417	0.817011	0.981534	FALSE
OTU_4045	2.31819e-05	90	0.997596	0.952996	0.998764	FALSE
OTU_11822	2.0117e-05	82	0.999996	0.939907	0.998157	FALSE
OTU_3693	2.14576e-07	3	0.415942	0.532497	0.555356	FALSE
OTU_15652	8.49237e-08	1	NA	NA	NA	FALSE
OTU_14020	4.37661e-08	1	NA	NA	NA	FALSE
OTU_8213	1.50725e-07	4	0.927274	0.542919	0.848943	FALSE
OTU_8382	2.27601e-07	2	0.124169	0.521872	0.242123	FALSE
OTU_1790	2.81148e-06	6	0.709823	0.563167	0.766286	FALSE
OTU_2180	2.27673e-06	15	0.661943	0.64506	0.790359	FALSE
OTU_7021	9.72905e-07	2	0.365132	0.521872	0.506455	FALSE
OTU_10183	1.07462e-05	2	NA	0.022082	NA	FALSE
OTU_669	2.26612e-06	28	0.957936	0.739977	0.952773	FALSE
OTU_14018	3.79394e-07	1	NA	NA	NA	FALSE
OTU_15033	4.43113e-05	89	0.999802	0.951507	0.998795	FALSE
OTU_1679	2.24732e-06	3	0.507462	0.532497	0.623811	FALSE
OTU_1204	2.87462e-06	32	0.984744	0.764391	0.966542	FALSE
OTU_12904	1.75555e-07	2	0.115994	0.521872	0.230305	FALSE
OTU_7723	1.84356e-05	79	0.996098	0.934251	0.997535	FALSE
OTU_15752	3.48775e-07	1	NA	NA	NA	FALSE
OTU_16433	0.0001124	123	0.848373	0.984598	0.985625	FALSE
OTU_13217	1.37129e-05	41	0.950409	0.81225	0.971763	FALSE
OTU_8024	6.12356e-07	2	0.682509	0.521872	0.723874	FALSE
OTU_10516	5.01324e-07	9	0.982807	0.592096	0.896982	FALSE
OTU_744	2.13569e-05	61	0.848763	0.889777	0.967242	FALSE
OTU_14200	1.34169e-05	11	0.494017	0.610456	0.663085	FALSE
OTU_10341	3.55858e-07	1	NA	NA	NA	FALSE
OTU_10826	1.66586e-06	4	0.438364	0.542919	0.57964	FALSE
OTU_3447	2.75493e-07	1	NA	NA	NA	FALSE
OTU_2816	3.49374e-06	1	NA	NA	NA	FALSE
OTU_11407	3.03503e-07	5	0.437541	0.553142	0.585386	FALSE
OTU_2993	3.16074e-06	42	0.997699	0.817011	0.981749	FALSE
OTU_7005	1.61395e-05	11	0.696031	0.610456	0.788569	FALSE
OTU_4902	1.64127e-05	1	NA	NA	NA	FALSE
OTU_9131	3.94174e-07	1	NA	NA	NA	FALSE
OTU_4761	6.61289e-07	3	0.572771	0.532497	0.667169	FALSE
OTU_380	4.14569e-05	63	0.859713	0.895734	0.97127	FALSE
OTU_1947	1.81308e-06	3	0.430904	0.532497	0.567224	FALSE
OTU_4599	3.18945e-05	28	0.894508	0.739977	0.935033	FALSE
OTU_4686	1.18944e-06	7	0.807244	0.573	0.819177	FALSE
OTU_5354	2.55043e-06	6	0.084187	0.563167	0.191964	FALSE
OTU_95	0.00201304	141	0.957263	0.939874	0.994793	FALSE
OTU_7301	0.000522306	13	0.528576	1.43705e-11	2.02077e-10	TRUE
OTU_9423	2.80102e-07	2	0.0583271	0.521872	0.136734	FALSE
OTU_3729	7.96347e-07	4	0.658118	0.542919	0.725031	FALSE
OTU_1166	1.19127e-06	3	0.250887	0.532497	0.402518	FALSE
OTU_1903	0.000101032	1	NA	NA	NA	FALSE
OTU_16213	2.71379e-07	1	NA	NA	NA	FALSE
OTU_9165	1.28321e-06	2	0.517231	0.521872	0.623426	FALSE
OTU_8297	0.000157217	179	0.986723	0.998643	0.999893	FALSE
OTU_12729	1.12178e-06	1	NA	NA	NA	FALSE
OTU_9007	8.73944e-06	60	0.996922	0.886691	0.992991	FALSE
OTU_5814	5.38399e-06	5	0.286693	0.553142	0.450607	FALSE
OTU_8134	2.00877e-05	27	0.740681	0.733545	0.874778	FALSE
OTU_15528	1.17503e-06	15	0.85139	0.64506	0.87833	FALSE
OTU_12037	1.91104e-07	2	0.51206	0.521872	0.619879	FALSE
OTU_16657	2.31541e-07	1	NA	NA	NA	FALSE
OTU_1591	2.01156e-06	5	0.476178	0.553142	0.614789	FALSE
OTU_16210	5.72544e-06	16	0.931978	0.653287	0.910951	FALSE
OTU_5878	6.79693e-05	97	0.993604	0.962363	0.999027	FALSE
OTU_8935	7.62417e-07	2	0.764934	0.521872	0.765781	FALSE
OTU_6315	4.78752e-06	48	0.891502	0.843466	0.96632	FALSE
OTU_10416	1.0255e-06	7	0.516481	0.573	0.65628	FALSE
OTU_16200	8.68111e-05	86	0.947716	0.946795	0.994535	FALSE
OTU_4447	4.92823e-07	1	NA	NA	NA	FALSE
OTU_4701	2.89135e-07	1	NA	NA	NA	FALSE
OTU_7532	5.56568e-05	28	0.382908	0.739977	0.640666	FALSE
OTU_8872	3.37703e-08	1	NA	NA	NA	FALSE
OTU_12949	8.37411e-07	1	NA	NA	NA	FALSE
OTU_4325	2.19242e-07	1	NA	NA	NA	FALSE
OTU_748	8.32563e-05	32	0.902178	0.764391	0.945892	FALSE
OTU_1882	3.18831e-07	4	0.606087	0.542919	0.694811	FALSE
OTU_10839	3.32483e-06	34	0.96706	0.775843	0.965844	FALSE
OTU_4942	8.67882e-07	2	0.37312	0.521872	0.513321	FALSE
OTU_9638	1.10897e-07	1	NA	NA	NA	FALSE
OTU_12514	2.81383e-06	38	0.894352	0.797321	0.954218	FALSE
OTU_10195	1.19355e-05	7	0.409088	0.573	0.57446	FALSE
OTU_8694	2.09873e-06	2	0.590292	0.521872	0.670785	FALSE
OTU_11317	3.69617e-08	1	NA	NA	NA	FALSE
OTU_2280	5.68341e-06	3	0.668105	0.532497	0.723442	FALSE
OTU_4689	7.16041e-06	2	0.251221	0.521872	0.397479	FALSE
OTU_1436	1.47325e-05	2	0.116242	0.521872	0.230668	FALSE
OTU_844	1.78675e-05	2	0.53982	0.521872	0.638611	FALSE
OTU_12093	1.05005e-06	21	0.997087	0.692017	0.946034	FALSE
OTU_12288	0	0	NA	NA	NA	FALSE
OTU_7704	6.50839e-05	35	0.92088	0.781387	0.95638	FALSE
OTU_8552	2.17117e-07	2	0.537937	0.521872	0.637364	FALSE
OTU_632	0.000346283	11	0.614337	0.610456	0.742836	FALSE
OTU_10582	1.95401e-07	3	0.699824	0.532497	0.740503	FALSE
OTU_12167	0.000681153	113	0.813206	0.631553	0.855805	FALSE
OTU_2109	3.92629e-05	28	0.613476	0.0684175	0.175056	FALSE
OTU_15263	1.55987e-05	62	0.997037	0.892791	0.993732	FALSE
OTU_5914	5.72965e-06	10	0.492942	0.601367	0.656883	FALSE
OTU_5824	3.13606e-06	7	0.00625184	0.573	0.0237569	TRUE
OTU_2107	1.6012e-06	2	0.357974	0.521872	0.500226	FALSE
OTU_3523	2.22412e-07	1	NA	NA	NA	FALSE
OTU_8403	1.91989e-06	1	NA	NA	NA	FALSE
OTU_14423	3.31459e-06	15	0.664899	0.64506	0.791977	FALSE
OTU_5485	6.34432e-07	2	0.68435	0.521872	0.724865	FALSE
OTU_615	9.82336e-06	2	0.258601	0.521872	0.405248	FALSE
OTU_1168	3.71661e-05	3	0.525993	0.0331197	0.0879763	TRUE
OTU_5265	1.71161e-06	5	0.69628	0.553142	0.752622	FALSE
OTU_3093	1.21233e-05	8	0.67833	0.582642	0.762111	FALSE
OTU_3171	3.01556e-05	2	0.295459	0.521872	0.442463	FALSE
OTU_5312	1.79401e-06	26	0.999534	0.726978	0.958673	FALSE
OTU_8453	1.58777e-06	8	0.488635	0.582642	0.642373	FALSE
OTU_8299	7.69997e-06	59	0.992285	0.883531	0.992067	FALSE
OTU_1048	7.39235e-07	1	NA	NA	NA	FALSE
OTU_3005	3.37295e-06	10	0.356994	0.601367	0.544995	FALSE
OTU_3787	8.97017e-06	40	0.982045	0.807382	0.976896	FALSE
OTU_12005	6.07206e-07	6	0.54875	0.563167	0.671939	FALSE
OTU_4059	8.32028e-06	1	NA	NA	NA	FALSE
OTU_15224	4.49192e-06	2	0.543754	0.521872	0.641204	FALSE
OTU_7750	1.67051e-05	68	0.996993	0.909433	0.995505	FALSE
OTU_10774	9.47726e-07	6	0.938945	0.563167	0.865712	FALSE
OTU_1235	1.41453e-05	1	NA	NA	NA	FALSE
OTU_2547	5.9642e-07	1	NA	NA	NA	FALSE
OTU_9912	7.87433e-07	10	0.859093	0.601367	0.857827	FALSE
OTU_1618	3.88076e-07	3	0.932051	0.532497	0.844005	FALSE
OTU_3052	1.16356e-05	8	0.684743	0.582642	0.765562	FALSE
OTU_5055	1.73849e-07	4	0.863924	0.542919	0.824136	FALSE
OTU_2395	2.96074e-05	79	0.995235	0.934251	0.997476	FALSE
OTU_4951	6.65311e-07	1	NA	NA	NA	FALSE
OTU_6294	6.92119e-07	6	0.849773	0.563167	0.831249	FALSE
OTU_12046	0.000104869	103	0.956152	0.969071	0.997236	FALSE
OTU_6045	0.000471735	55	0.813146	0.870123	0.95232	FALSE
OTU_7887	7.94225e-05	87	0.984292	0.948407	0.997739	FALSE
OTU_4399	3.49254e-06	3	0.562423	0.532497	0.660576	FALSE
OTU_15633	3.28978e-06	1	NA	NA	NA	FALSE
OTU_12181	6.67235e-08	1	NA	NA	NA	FALSE
OTU_2869	6.0196e-07	5	0.254897	0.553142	0.417207	FALSE
OTU_5137	2.31041e-07	4	0.837116	0.542919	0.812889	FALSE
OTU_5735	9.67525e-08	3	0.240077	0.532497	0.390804	FALSE
OTU_11218	3.48892e-06	16	0.873962	0.653287	0.89094	FALSE
OTU_15261	3.56235e-06	1	NA	NA	NA	FALSE
OTU_1042	1.06918e-06	5	0.362725	0.553142	0.522914	FALSE
OTU_15570	1.83344e-07	1	NA	NA	NA	FALSE
OTU_10238	3.20003e-05	87	0.999986	0.948407	0.998645	FALSE
OTU_10684	1.35036e-07	1	NA	NA	NA	FALSE
OTU_5287	6.06199e-07	1	NA	NA	NA	FALSE
OTU_8348	6.67235e-08	1	NA	NA	NA	FALSE
OTU_596	5.80742e-05	33	0.798483	0.770178	0.913959	FALSE
OTU_10535	1.24217e-05	71	0.999605	0.916888	0.996415	FALSE
OTU_6361	4.45253e-07	10	0.974383	0.601367	0.899159	FALSE
OTU_13016	3.99605e-07	1	NA	NA	NA	FALSE
OTU_13840	5.44666e-06	1	NA	NA	NA	FALSE
OTU_10884	3.85655e-06	6	0.74431	0.563167	0.78363	FALSE
OTU_10791	2.22412e-07	1	NA	NA	NA	FALSE
OTU_2096	5.73148e-06	8	0.705528	0.582642	0.776508	FALSE
OTU_5857	3.45887e-06	40	0.995697	0.807382	0.979377	FALSE
OTU_3206	7.68997e-07	2	0.432065	0.521872	0.561342	FALSE
OTU_267	7.04251e-05	137	0.978235	0.990961	0.999527	FALSE
OTU_10718	1.14963e-05	46	0.996208	0.835038	0.985	FALSE
OTU_2892	1.67781e-06	3	0.42928	0.532497	0.565949	FALSE
OTU_2831	1.10312e-05	4	0.499353	0.542919	0.624969	FALSE
OTU_796	1.0508e-05	30	0.883412	0.752442	0.936183	FALSE
OTU_14187	5.33578e-06	50	0.998619	0.851521	0.988197	FALSE
OTU_1539	5.64813e-06	5	0.718733	0.553142	0.764274	FALSE
OTU_1041	9.30085e-06	3	0.663166	0.532497	0.720714	FALSE
OTU_10971	3.78908e-07	1	NA	NA	NA	FALSE
OTU_2308	9.2239e-06	1	NA	NA	NA	FALSE
OTU_11336	4.52022e-07	2	0.592708	0.521872	0.672267	FALSE
OTU_2394	9.74734e-06	5	0.207479	0.553142	0.363217	FALSE
OTU_7011	5.55451e-06	14	0.471442	0.636667	0.661374	FALSE
OTU_6881	2.32141e-07	6	0.778226	0.563167	0.799809	FALSE
OTU_2508	8.63139e-06	2	0.474617	0.521872	0.59336	FALSE
OTU_4224	2.24179e-06	1	NA	NA	NA	FALSE
OTU_5405	0	0	NA	NA	NA	FALSE
OTU_6312	1.62461e-07	4	0.444654	0.542919	0.584518	FALSE
OTU_4897	5.65391e-06	2	0.478929	0.521872	0.59649	FALSE
OTU_12240	5.17808e-07	6	0.889951	0.563167	0.847398	FALSE
OTU_8510	2.0363e-06	29	0.900919	0.746275	0.93925	FALSE
OTU_1763	1.41202e-05	4	0.756655	0.542919	0.77627	FALSE
OTU_5708	7.11383e-06	10	0.743017	0.601367	0.806783	FALSE
OTU_14066	1.65442e-05	81	0.987617	0.93807	0.997227	FALSE
OTU_1641	1.38439e-07	1	NA	NA	NA	FALSE
OTU_867	2.04255e-05	4	0.617695	0.542919	0.701756	FALSE
OTU_2304	0.000241857	43	0.816653	0.821669	0.938727	FALSE
OTU_3398	3.781e-07	1	NA	NA	NA	FALSE
OTU_15826	1.03954e-05	14	0.773082	0.153445	0.37151	FALSE
OTU_12954	1.01072e-05	4	0.477344	0.542919	0.609105	FALSE
OTU_1444	1.92235e-07	2	0.72697	0.521872	0.747087	FALSE
OTU_12986	3.69617e-08	1	NA	NA	NA	FALSE
OTU_4315	1.38851e-05	5	0.358521	0.553142	0.519165	FALSE
OTU_12593	2.27255e-05	80	0.977916	0.936185	0.996326	FALSE
OTU_5614	2.61499e-06	10	0.698928	0.601367	0.784621	FALSE
OTU_6632	1.76831e-05	91	0.983238	0.954445	0.998065	FALSE
OTU_8778	7.39235e-08	1	NA	NA	NA	FALSE
OTU_6646	0.000103835	99	0.999198	0.964725	0.999342	FALSE
OTU_8467	1.63193e-05	80	0.997946	0.936185	0.99779	FALSE
OTU_2336	3.14415e-07	4	0.74537	0.542919	0.770773	FALSE
OTU_5353	1.54146e-05	1	NA	NA	NA	FALSE
OTU_5026	1.94994e-06	10	0.811106	0.601367	0.837947	FALSE
OTU_12696	1.33447e-07	1	NA	NA	NA	FALSE
OTU_11332	0.000460721	102	0.998887	0.96803	0.999448	FALSE
OTU_7888	3.48139e-06	31	0.966902	0.75848	0.960793	FALSE
OTU_10356	4.88223e-07	11	0.997917	0.610456	0.911117	FALSE
OTU_927	2.44992e-05	15	0.49447	0.64506	0.683436	FALSE
OTU_13990	1.03268e-06	1	NA	NA	NA	FALSE
OTU_7481	6.67235e-08	1	NA	NA	NA	FALSE
OTU_12575	8.51436e-07	7	0.759418	0.573	0.79722	FALSE
OTU_560	0	0	NA	NA	NA	FALSE
OTU_13513	1.14604e-06	4	0.542522	0.542919	0.654575	FALSE
OTU_11850	7.61696e-06	63	0.999224	0.895734	0.994288	FALSE
OTU_7506	1.72877e-06	24	0.993687	0.713425	0.952798	FALSE
OTU_10298	7.9132e-07	1	NA	NA	NA	FALSE
OTU_985	2.91549e-05	11	0.641105	0.610456	0.758511	FALSE
OTU_11375	4.0547e-05	104	0.980779	0.970083	0.998801	FALSE
OTU_16981	1.4932e-07	1	NA	NA	NA	FALSE
OTU_12088	1.04277e-07	1	NA	NA	NA	FALSE
OTU_828	0	0	NA	NA	NA	FALSE
OTU_4804	6.85206e-06	12	0.264854	0.619367	0.460569	FALSE
OTU_754	0	0	NA	NA	NA	FALSE
OTU_5963	2.20079e-07	4	0.941298	0.542919	0.854111	FALSE
OTU_5034	7.96592e-07	1	NA	NA	NA	FALSE
OTU_6021	2.95195e-07	4	0.908049	0.542919	0.841671	FALSE
OTU_8751	0.00415376	253	0.824885	0.999995	0.983684	FALSE
OTU_2714	1.44428e-06	1	NA	NA	NA	FALSE
OTU_4078	7.507e-06	4	0.858131	0.542919	0.821744	FALSE
OTU_727	9.11308e-05	8	0.779983	0.582642	0.81286	FALSE
OTU_6030	1.51468e-05	76	0.998642	0.928145	0.997259	FALSE
OTU_13771	4.12827e-06	43	0.994938	0.821669	0.982232	FALSE
OTU_995	0.000101712	6	0.639188	0.563167	0.727763	FALSE
OTU_8774	2.53678e-06	3	0.542297	0.532497	0.64746	FALSE
OTU_6527	1.22641e-05	65	0.998172	0.901413	0.9948	FALSE
OTU_2133	1.20484e-06	5	0.446517	0.553142	0.592379	FALSE
OTU_7690	8.10449e-07	11	0.850346	0.610456	0.859452	FALSE
OTU_6399	7.89934e-06	2	0.557167	0.521872	0.649936	FALSE
OTU_6606	1.28081e-05	62	0.998993	0.892791	0.993934	FALSE
OTU_2962	0.000411493	27	0.79679	0.289767	0.569322	FALSE
OTU_11474	5.55676e-06	55	0.999347	0.870123	0.991096	FALSE
OTU_2169	4.92056e-05	95	0.99868	0.959867	0.999131	FALSE
OTU_12049	1.91819e-05	80	0.998708	0.936185	0.997839	FALSE
OTU_11289	2.06815e-06	4	0.627791	0.542919	0.7077	FALSE
OTU_10726	1.30465e-06	1	NA	NA	NA	FALSE
OTU_674	5.17513e-06	2	0.377922	0.521872	0.517406	FALSE
OTU_12695	2.75792e-07	5	0.826405	0.553142	0.814957	FALSE
OTU_907	2.67639e-05	6	0.630269	0.563167	0.722596	FALSE
OTU_868	1.26124e-05	51	0.929621	0.855414	0.977432	FALSE
OTU_12344	4.89237e-05	25	0.443897	0.720272	0.684307	FALSE
OTU_6157	1.65804e-06	6	0.845115	0.563167	0.829309	FALSE
OTU_10885	2.30387e-07	1	NA	NA	NA	FALSE
OTU_14573	0.000734232	101	0.997675	0.966959	0.99937	FALSE
OTU_113	0.00073451	112	0.668868	0.977205	0.931559	FALSE
OTU_12347	1.95836e-07	4	0.971528	0.542919	0.864868	FALSE
OTU_10902	1.0651e-05	66	0.997004	0.904151	0.994975	FALSE
OTU_16082	0.000119929	96	0.997485	0.961132	0.999136	FALSE
OTU_15577	5.27648e-07	6	0.694397	0.563167	0.758226	FALSE
OTU_7547	7.55291e-07	3	0.523816	0.532497	0.635067	FALSE
OTU_12089	2.20006e-07	1	NA	NA	NA	FALSE
OTU_15295	3.09676e-07	2	0.0284781	0.521872	0.0774152	TRUE
OTU_4672	1.41986e-06	10	0.85712	0.601367	0.857042	FALSE
OTU_504	0	0	NA	NA	NA	FALSE
OTU_2891	2.97919e-07	1	NA	NA	NA	FALSE
OTU_13518	1.38515e-07	1	NA	NA	NA	FALSE
OTU_7294	4.1203e-06	18	0.748887	0.669252	0.8474	FALSE
OTU_12781	4.90278e-07	1	NA	NA	NA	FALSE
OTU_6094	1.95528e-06	5	0.651792	0.553142	0.728339	FALSE
OTU_12637	1.78029e-05	18	0.717057	0.669252	0.832226	FALSE
OTU_16771	8.89646e-08	1	NA	NA	NA	FALSE
OTU_11116	3.41844e-07	1	NA	NA	NA	FALSE
OTU_8312	0.000180798	99	0.998918	0.964725	0.999332	FALSE
OTU_4868	6.11826e-07	1	NA	NA	NA	FALSE
OTU_9682	5.9996e-07	10	0.96164	0.601367	0.895012	FALSE
OTU_2210	6.78353e-06	5	0.633972	0.553142	0.718147	FALSE
OTU_11864	8.17897e-06	5	0.506756	0.553142	0.636822	FALSE
OTU_16764	5.69152e-07	5	0.761112	0.553142	0.785219	FALSE
OTU_4145	5.75699e-06	1	NA	NA	NA	FALSE
OTU_13069	4.42681e-07	1	NA	NA	NA	FALSE
OTU_3368	1.86004e-05	18	0.482012	0.669252	0.687557	FALSE
OTU_1359	2.88495e-07	6	0.989908	0.563167	0.883234	FALSE
OTU_2936	8.56687e-06	4	0.364265	0.542919	0.518281	FALSE
OTU_3042	1.41384e-05	3	0.572584	0.532497	0.667051	FALSE
OTU_9074	2.25781e-05	79	0.999692	0.934251	0.99777	FALSE
OTU_1388	1.22794e-05	6	0.621719	0.563167	0.717576	FALSE
OTU_2123	0.000138107	97	0.998763	0.962363	0.999236	FALSE
OTU_10317	8.43263e-08	2	0.699837	0.521872	0.733096	FALSE
OTU_12686	3.11376e-07	1	NA	NA	NA	FALSE
OTU_5871	1.26505e-05	72	0.999578	0.919253	0.996616	FALSE
OTU_1194	5.76997e-06	1	NA	NA	NA	FALSE
OTU_9157	5.56631e-07	1	NA	NA	NA	FALSE
OTU_16014	3.23426e-06	37	0.996208	0.792125	0.976013	FALSE
[truncated: 5,681 more rows]
